# Supplementary material for: Research on microbial communities in tumor microenvironments: cutting-edge dynamics and future trends from a bibliometric perspective
Source: Front Immunol. 2026 Feb 16;17:1745842. doi: 10.3389/fimmu.2026.1745842 (PMC12950562; doi:10.3389/fimmu.2026.1745842)
Supplement: Supplementary file 3 [file DataSheet3.xlsx]

## Sheet: raw data
PT J
AU Chen, WG
Liu, FL
Ling, ZX
Tong, XJ
Xiang, C
AF Chen, Weiguang
Liu, Fanlong
Ling, Zongxin
Tong, Xiaojuan
Xiang, Charlie
TI Human Intestinal Lumen and Mucosa-Associated Microbiota in Patients with Colorectal Cancer
SO PLOS ONE
LA English
DT Article
ID human gut microbiota; ulcerative-colitis; commensal bacteria; colonic mucosa; diversity; mechanisms; induction; ecology; unifrac; obesity
AB Recent reports have suggested the involvement of gut microbiota in the progression of colorectal cancer (CRC). We utilized pyrosequencing based analysis of 16S rRNA genes to determine the overall structure of microbiota in patients with colorectal cancer and healthy controls; we investigated microbiota of the intestinal lumen, the cancerous tissue and matched noncancerous normal tissue. Moreov…
C1 [Chen, Weiguang; Ling, Zongxin; Tong, Xiaojuan; Xiang, Charlie] Zhejiang Univ, Coll Med, Affiliated Hosp 1, State Key Lab Infect Dis Diagnost & Treatment, Hangzhou 310003, Zhejiang, Peoples R China.
[Liu, Fanlong] Zhejiang Univ, Coll Med, Affiliated Hosp 1, Dept Anus & Intestine, Hangzhou 310003, Zhejiang, Peoples R China.
C3 Zhejiang University; Zhejiang University
RP Chen, WG (corresponding author), Zhejiang Univ, Coll Med, Affiliated Hosp 1, State Key Lab Infect Dis Diagnost & Treatment, Hangzhou 310003, Zhejiang, Peoples R China.
EM cxiang@zju.edu.cn
FU Chinese National Programs for Fundamental Research and Development [2007CB513001]
NR 61
TC 644
Z9 806
U1 3
U2 155
PU PUBLIC LIBRARY SCIENCE
PI SAN FRANCISCO
PA 1160 BATTERY STREET, STE 100, SAN FRANCISCO, CA 94111 USA
SN 1932-6203
EI
J9 PLOS ONE
JI PLoS One
PD JUN 28
PY 2012
VL 7
IS 6
BP
EP
DI 10.1371/journal.pone.0039743
PG 9
WC Multidisciplinary Sciences
SC Science & Technology - Other Topics
GA 966GR
UT WOS:000305826400033
PM 22761885
DA 2025-12-21
ER
PT J
AU McCoy, AN
Ara煤jo-P茅rez, F
Azcar谩te-Peril, A
Yeh, JJ
Sandler, RS
Keku, TO
AF McCoy, Amber N.
Araujo-Perez, Felix
Azcarate-Peril, Andrea
Yeh, Jen Jen
Sandler, Robert S.
Keku, Temitope O.
TI Fusobacterium Is Associated with Colorectal Adenomas
SO PLOS ONE
LA English
DT Article
ID intestinal microbiota; gut microbiota; colon-cancer; nucleatum; cells; bacteria; butyrate; health; ph
AB The human gut microbiota is increasingly recognized as a player in colorectal cancer (CRC). While particular imbalances in the gut microbiota have been linked to colorectal adenomas and cancer, no specific bacterium has been identified as a risk factor. Recent studies have reported a high abundance of Fusobacterium in CRC subjects compared to normal subjects, but this observation has not been …
C1 [McCoy, Amber N.; Araujo-Perez, Felix; Sandler, Robert S.; Keku, Temitope O.] Univ N Carolina, Ctr Gastrointestinal Biol & Dis, Chapel Hill, NC 27515 USA.
[Sandler, Robert S.; Keku, Temitope O.] Univ N Carolina, Div Gastroenterol & Hepatol, Dept Med, Chapel Hill, NC USA.
[Azcarate-Peril, Andrea] Univ N Carolina, Ctr Gastrointestinal Biol & Dis, Microbiome Core Facil, Chapel Hill, NC USA.
[Azcarate-Peril, Andrea] Univ N Carolina, Dept Cell & Mol Physiol, Chapel Hill, NC USA.
[Yeh, Jen Jen] Univ N Carolina, Lineberger Comprehens Canc Ctr, Dept Surg, Chapel Hill, NC 27599 USA.
[Yeh, Jen Jen] Univ N Carolina, Lineberger Comprehens Canc Ctr, Dept Pharmacol, Chapel Hill, NC 27599 USA.
C3 University of North Carolina; University of North Carolina Chapel Hill; University of North Carolina; University of North Carolina Chapel Hill; University of North Carolina; University of North Carolina Chapel Hill; University of North Carolina; University of North Carolina Chapel Hill; University of North Carolina; University of North Carolina Chapel Hill; University of North Carolina; Univer…
RP Keku, TO (corresponding author), Univ N Carolina, Ctr Gastrointestinal Biol & Dis, Chapel Hill, NC 27515 USA.
EM tokeku@med.unc.edu
FU National Institutes of Health [NIH R01 CA04468, R01 CA136887, P50 CA106991, P30 DK034987]
NR 48
TC 404
Z9 471
U1 0
U2 79
PU PUBLIC LIBRARY SCIENCE
PI SAN FRANCISCO
PA 1160 BATTERY STREET, STE 100, SAN FRANCISCO, CA 94111 USA
SN 1932-6203
EI
J9 PLOS ONE
JI PLoS One
PD JAN 15
PY 2013
VL 8
IS 1
BP
EP
DI 10.1371/journal.pone.0053653
PG 8
WC Multidisciplinary Sciences
SC Science & Technology - Other Topics
GA 086SQ
UT WOS:000314707700024
PM 23335968
DA 2025-12-21
ER
PT J
AU Warren, RL
Freeman, DJ
Pleasance, S
Watson, P
Moore, RA
Cochrane, K
Allen-Vercoe, E
Holt, RA
AF Warren, Rene L.
Freeman, Douglas J.
Pleasance, Stephen
Watson, Peter
Moore, Richard A.
Cochrane, Kyla
Allen-Vercoe, Emma
Holt, Robert A.
TI Co-occurrence of anaerobic bacteria in colorectal carcinomas
SO MICROBIOME
LA English
DT Article
DE Anaerobe; Cancer; Emerging pathogens; Host-microbe interaction; Microbial genomics; Microbiome
ID oral epithelial-cells; fusobacterium-nucleatum; streptococcus-cristatus; helicobacter-pylori; expression; health; integration; evolution; alignment; cancer
AB Background: Numerous cancers have been linked to microorganisms. Given that colorectal cancer is a leading cause of cancer deaths and the colon is continuously exposed to a high diversity of microbes, the relationship between gut mucosal microbiome and colorectal cancer needs to be explored. Metagenomic studies have shown an association between Fusobacterium species and colorectal carcinoma. H…
C1 [Warren, Rene L.; Freeman, Douglas J.; Pleasance, Stephen; Moore, Richard A.; Holt, Robert A.] BC Canc Agcy, Michael Smith Genome Sci Ctr, Vancouver, BC V5Z 1L3, Canada.
[Watson, Peter] BC Canc Agcy, Deeley Res Ctr, Victoria, BC V8R 6V5, Canada.
[Moore, Richard A.] Simon Fraser Univ, Fac Hlth Sci, Burnaby, BC V5A 1S6, Canada.
[Cochrane, Kyla; Allen-Vercoe, Emma] Univ Guelph, Dept Mol & Cellular Biol, Guelph, ON N1G 2W1, Canada.
[Holt, Robert A.] Simon Fraser Univ, Dept Mol Biol & Biochem, Burnaby, BC V5A 1S6, Canada.
[Holt, Robert A.] Univ British Columbia, Dept Med Genet, Vancouver, BC V6T 1Z4, Canada.
C3 British Columbia Cancer Agency; British Columbia Cancer Agency; Simon Fraser University; University of Guelph; Simon Fraser University; University of British Columbia
RP Holt, RA (corresponding author), BC Canc Agcy, Michael Smith Genome Sci Ctr, Vancouver, BC V5Z 1L3, Canada.
EM rholt@bcgsc.ca
FU Canadian Institutes of Health Research [CHM-94238]; Genome British Columbia [SOF128]
NR 48
TC 257
Z9 299
U1 2
U2 45
PU BMC
PI LONDON
PA CAMPUS, 4 CRINAN ST, LONDON N1 9XW, ENGLAND
SN 2049-2618
EI
J9 MICROBIOME
JI Microbiome
PD JUN 15
PY 2013
VL 1
IS
BP
EP
DI 10.1186/2049-2618-1-16
PG 12
WC Microbiology
SC Microbiology
GA V40VZ
UT WOS:000209507400016
PM 24450771
DA 2025-12-21
ER
PT J
AU Gilbreath, JJ
Semino-Mora, C
Friedline, CJ
Liu, H
Bodi, KL
McAvoy, TJ
Francis, J
Nieroda, C
Sardi, A
Dubois, A
Lazinski, DW
Camilli, A
Testerman, TL
Merrell, DS
AF Gilbreath, Jeremy J.
Semino-Mora, Cristina
Friedline, Christopher J.
Liu, Hui
Bodi, Kip L.
McAvoy, Thomas J.
Francis, Jennifer
Nieroda, Carol
Sardi, Armando
Dubois, Andre
Lazinski, David W.
Camilli, Andrew
Testerman, Traci L.
Merrell, D. Scott
TI A core microbiome associated with the peritoneal tumors of pseudomyxoma peritonei
SO ORPHANET JOURNAL OF RARE DISEASES
LA English
DT Article
DE PMP; Pseudomyxoma peritonei; Peritoneal cancer; Microbiome; Microbiota
ID streptococcus-milleri group; cytoreductive surgery; helicobacter-pylori; cystic-fibrosis; disease; adenomucinosis; carcinomatosis; chemotherapy; perspective; microflora
AB Background: Pseudomyxoma peritonei (PMP) is a malignancy characterized by dissemination of mucus-secreting cells throughout the peritoneum. This disease is associated with significant morbidity and mortality and despite effective treatment options for early-stage disease, patients with PMP often relapse. Thus, there is a need for additional treatment options to reduce relapse rate and increase…
C1 [Gilbreath, Jeremy J.; Merrell, D. Scott] Uniformed Serv Univ Hlth Sci, Dept Microbiol & Immunol, Bethesda, MD 20814 USA.
[Semino-Mora, Cristina; Liu, Hui; Dubois, Andre] Uniformed Serv Univ Hlth Sci, Dept Med, Bethesda, MD 20814 USA.
[Friedline, Christopher J.] Virginia Commonwealth Univ, Ctr Study Biol Complex, Richmond, VA 23284 USA.
[Bodi, Kip L.] Tufts Univ, Core Facil, Boston, MA 02111 USA.
[McAvoy, Thomas J.] Univ Maryland, Dept Chem & Biomol Engn, College Pk, MD 20742 USA.
[Francis, Jennifer; Nieroda, Carol; Sardi, Armando] Mercy Hlth Serv, Baltimore, MD 21202 USA.
[Lazinski, David W.; Camilli, Andrew] Tufts Sch Med, Dept Mol Biol & Microbiol, Boston, MA 02111 USA.
[Camilli, Andrew] Howard Hughes Med Inst, Boston, MA 02111 USA.
[Testerman, Traci L.] Louisiana State Univ, Hlth Sci Ctr Shreveport, Dept Microbiol & Immunol, Shreveport, LA 71130 USA.
C3 Uniformed Services University of the Health Sciences - USA; Uniformed Services University of the Health Sciences - USA; Virginia Commonwealth University; Tufts University; University System of Maryland; University of Maryland College Park; Howard Hughes Medical Institute; Louisiana State University System; Louisiana State University Health Sciences Center at Shreveport
RP Merrell, DS (corresponding author), Uniformed Serv Univ Hlth Sci, Dept Microbiol & Immunol, Bethesda, MD 20814 USA.
EM douglas.merrell@usuhs.edu
FU Uniformed Services University; US Military Cancer Institute; [R0832L]
NR 39
TC 25
Z9 32
U1 0
U2 28
PU BMC
PI LONDON
PA CAMPUS, 4 CRINAN ST, LONDON N1 9XW, ENGLAND
SN
EI 1750-1172
J9 ORPHANET J RARE DIS
JI Orphanet J. Rare Dis.
PD JUL 12
PY 2013
VL 8
IS
BP
EP
DI 10.1186/1750-1172-8-105
PG 12
WC Genetics & Heredity; Medicine, Research & Experimental
SC Genetics & Heredity; Research & Experimental Medicine
GA 192AL
UT WOS:000322456200002
PM 23844722
DA 2025-12-21
ER
PT J
AU Geng, JW
Fan, H
Tang, XD
Zhai, HQ
Zhang, ZG
AF Geng, Jiawei
Fan, Hong
Tang, Xiaodan
Zhai, Huiqin
Zhang, Zhigang
TI Diversified pattern of the human colorectal cancer microbiome
SO GUT PATHOGENS
LA English
DT Article
DE Chinese; CRC; Microbiome; Pyrosequencing
ID gut microbiota; diet
AB Background: The aim of this study is to expand existing knowledge about the CRC-associated microbiome among Han Chinese, and to further discover the variation pattern of the human CRC microbiome across all population. Findings: Using pyrosequencing-based molecular monitoring of bacterial 16S rRNA gene from eight tumor/normal tissue pairs of eight Chinese CRC patients, we analyzed and character…
C1 [Geng, Jiawei; Fan, Hong; Tang, Xiaodan; Zhai, Huiqin] First Peoples Hosp Yunnan Prov, Dept Gastroenterol, Kunming 650032, Peoples R China.
[Geng, Jiawei; Zhang, Zhigang] Chinese Acad Sci, Kunming Inst Zool, State Key Lab Genet Resources & Evolut, Kunming 650223, Peoples R China.
C3 Kunming University of Science & Technology; Chinese Academy of Sciences; Kunming Institute of Zoology, CAS
RP Zhang, ZG (corresponding author), Chinese Acad Sci, Kunming Inst Zool, State Key Lab Genet Resources & Evolut, Kunming 650223, Peoples R China.
EM zhangzhigang@mail.kiz.ac.cn
FU Natural Science Foundation of Yunnan Province of China [2010CD191, 2011FA035]; National Natural Science Foundation of China (NSFC) [31100916]
NR 21
TC 102
Z9 117
U1 0
U2 48
PU BMC
PI LONDON
PA CAMPUS, 4 CRINAN ST, LONDON N1 9XW, ENGLAND
SN 1757-4749
EI
J9 GUT PATHOG
JI Gut Pathogens
PD MAR 7
PY 2013
VL 5
IS
BP
EP
DI 10.1186/1757-4749-5-2
PG 5
WC Gastroenterology & Hepatology; Microbiology
SC Gastroenterology & Hepatology; Microbiology
GA 103SY
UT WOS:000315940400001
PM 23497613
DA 2025-12-21
ER
PT J
AU Riley, DR
Sieber, KB
Robinson, KM
White, JR
Ganesan, A
Nourbakhsh, S
Hotopp, JCD
AF Riley, David R.
Sieber, Karsten B.
Robinson, Kelly M.
White, James Robert
Ganesan, Ashwinkumar
Nourbakhsh, Syrus
Hotopp, Julie C. Dunning
TI Bacteria-Human Somatic Cell Lateral Gene Transfer Is Enriched in Cancer Samples
SO PLOS COMPUTATIONAL BIOLOGY
LA English
DT Article
ID human-papillomavirus; dna transfer; hela-cells; structural variation; genome; integration; mutations; carcinoma; alignment; wolbachia
AB There are 10x more bacterial cells in our bodies from the microbiome than human cells. Viral DNA is known to integrate in the human genome, but the integration of bacterial DNA has not been described. Using publicly available sequence data from the human genome project, the 1000 Genomes Project, and The Cancer Genome Atlas (TCGA), we examined bacterial DNA integration into the human somatic ge…
C1 [Riley, David R.; Sieber, Karsten B.; Robinson, Kelly M.; White, James Robert; Ganesan, Ashwinkumar; Nourbakhsh, Syrus; Hotopp, Julie C. Dunning] Univ Maryland, Sch Med, Inst Genome Sci, Baltimore, MD 21201 USA.
[Ganesan, Ashwinkumar] Univ Maryland Baltimore Cty, Dept Elect Engn & Comp Sci, Baltimore, MD 21228 USA.
[Nourbakhsh, Syrus] Univ Maryland, College Pk, MD 20742 USA.
[Hotopp, Julie C. Dunning] Univ Maryland, Sch Med, Dept Microbiol & Immunol, Baltimore, MD 21201 USA.
[Hotopp, Julie C. Dunning] Univ Maryland, Sch Med, Greenebaum Canc Ctr, Baltimore, MD 21201 USA.
C3 University System of Maryland; University of Maryland Baltimore; University System of Maryland; University of Maryland Baltimore County; University System of Maryland; University of Maryland College Park; University System of Maryland; University of Maryland Baltimore; University System of Maryland; University of Maryland Baltimore
RP Riley, DR (corresponding author), Univ Maryland, Sch Med, Inst Genome Sci, Baltimore, MD 21201 USA.
EM jdhotopp@som.umaryland.edu
FU National Institutes of Health through the NIH Director's New Innovator Award Program [1-DP2-OD007372]; NSF Microbial Sequencing Program [EF-0826732]; NSF Major Research Instrumentation Program [DBI-0959894]
NR 88
TC 130
Z9 148
U1 0
U2 61
PU PUBLIC LIBRARY SCIENCE
PI SAN FRANCISCO
PA 1160 BATTERY STREET, STE 100, SAN FRANCISCO, CA 94111 USA
SN
EI 1553-7358
J9 PLOS COMPUT BIOL
JI PLoS Comput. Biol.
PD JUN 15
PY 2013
VL 9
IS 6
BP
EP
DI 10.1371/journal.pcbi.1003107
PG 20
WC Biochemical Research Methods; Mathematical & Computational Biology
SC Biochemistry & Molecular Biology; Mathematical & Computational Biology
GA 175PB
UT WOS:000321241600027
PM 23840181
DA 2025-12-21
ER
PT J
AU Dejea, CM
Wick, EC
Hechenbleikner, EM
White, JR
Welch, JLM
Rossetti, BJ
Peterson, SN
Snesrud, EC
Borisy, GG
Lazarev, M
Stein, E
Vadivelu, J
Roslani, AC
Malik, AA
Wanyiri, JW
Goh, KL
Thevambiga, I
Fu, K
Wan, FY
Llosa, N
Housseau, F
Romans, K
Wu, XQ
McAllister, FM
Wu, SG
Vogelstein, B
Kinzler, KW
Pardoll, DM
Sears, CL
AF Dejea, Christine M.
Wick, Elizabeth C.
Hechenbleikner, Elizabeth M.
White, James R.
Welch, Jessica L. Mark
Rossetti, Blair J.
Peterson, Scott N.
Snesrud, Erik C.
Borisy, Gary G.
Lazarev, Mark
Stein, Ellen
Vadivelu, Jamuna
Roslani, April C.
Malik, Ausuma A.
Wanyiri, Jane W.
Goh, Khean L.
Thevambiga, Iyadorai
Fu, Kai
Wan, Fengyi
Llosa, Nicolas
Housseau, Franck
Romans, Katharine
Wu, XinQun
McAllister, Florencia M.
Wu, Shaoguang
Vogelstein, Bert
Kinzler, Kenneth W.
Pardoll, Drew M.
Sears, Cynthia L.
TI Microbiota organization is a distinct feature of proximal colorectal cancers
SO PROCEEDINGS OF THE NATIONAL ACADEMY OF SCIENCES OF THE UNITED STATES OF AMERICA
LA English
DT Article
DE colorectal cancer; microbiome; biofilm; bacterial communities; adenoma
ID bacterial biofilms; barrier; colon
AB Environmental factors clearly affect colorectal cancer (CRC) incidence, but the mechanisms through which these factors function are unknown. One prime candidate is an altered colonic microbiota. Here we show that the mucosal microbiota organization is a critical factor associated with a subset of CRC. We identified invasive polymicrobial bacterial biofilms (bacterial aggregates), structures pr…
C1 [Dejea, Christine M.; Sears, Cynthia L.] Johns Hopkins Med Inst, Bloomberg Sch Publ Hlth, Dept Microbiol & Immunol, Baltimore, MD 21287 USA.
[Fu, Kai; Wan, Fengyi] Johns Hopkins Med Inst, Bloomberg Sch Publ Hlth, Dept Biochem & Mol Biol, Baltimore, MD 21287 USA.
[Wick, Elizabeth C.; Hechenbleikner, Elizabeth M.] Johns Hopkins Univ, Sch Med, Johns Hopkins Med Inst, Dept Surg, Baltimore, MD 21287 USA.
[Lazarev, Mark; Stein, Ellen; Wanyiri, Jane W.; Wu, XinQun; Wu, Shaoguang; Pardoll, Drew M.; Sears, Cynthia L.] Johns Hopkins Univ, Sch Med, Johns Hopkins Med Inst, Dept Med, Baltimore, MD 21287 USA.
[Llosa, Nicolas] Johns Hopkins Univ, Sch Med, Johns Hopkins Med Inst, Dept Pediat, Baltimore, MD 21287 USA.
[Welch, Jessica L. Mark; Rossetti, Blair J.; Borisy, Gary G.] Marine Biol Lab, Woods Hole, MA 02543 USA.
[Peterson, Scott N.; Snesrud, Erik C.] J Craig Venter Inst, Rockville, MD 20850 USA.
[Vadivelu, Jamuna; Thevambiga, Iyadorai] Univ Malaya, Dept Microbiol, Kuala Lumpur 50603, Malaysia.
[Roslani, April C.; Malik, Ausuma A.] Univ Malaya, Fac Med, Dept Surg, Kuala Lumpur 50603, Malaysia.
[Goh, Khean L.] Univ Malaya, Fac Med, Dept Med, Kuala Lumpur 50603, Malaysia.
[Wan, Fengyi; Housseau, Franck; McAllister, Florencia M.; Pardoll, Drew M.; Sears, Cynthia L.] Johns Hopkins Med Inst, Dept Oncol, Baltimore, MD 21287 USA.
[Wan, Fengyi; Housseau, Franck; McAllister, Florencia M.; Pardoll, Drew M.; Sears, Cynthia L.] Johns Hopkins Med Inst, Hopkins Kimmel Canc Ctr, Baltimore, MD 21287 USA.
[Romans, Katharine; Vogelstein, Bert; Kinzler, Kenneth W.] Johns Hopkins Med Inst, Hopkins Kimmel Canc Ctr, Ludwig Ctr, Baltimore, MD 21287 USA.
[Romans, Katharine; Vogelstein, Bert; Kinzler, Kenneth W.] Johns Hopkins Med Inst, Hopkins Kimmel Canc Ctr, Howard Hughes Med Inst, Baltimore, MD 21287 USA.
C3 Johns Hopkins University; Johns Hopkins Bloomberg School of Public Health; Johns Hopkins Medicine; Johns Hopkins University; Johns Hopkins Bloomberg School of Public Health; Johns Hopkins Medicine; Johns Hopkins University; Johns Hopkins Medicine; Johns Hopkins University; Johns Hopkins Medicine; Johns Hopkins University; Johns Hopkins Medicine; Marine Biological Laboratory - Woods Hole; J. Cr…
RP Sears, CL (corresponding author), Johns Hopkins Med Inst, Bloomberg Sch Publ Hlth, Dept Microbiol & Immunol, Baltimore, MD 21287 USA.
EM csears@jhmi.edu
FU National Institutes of Health [R01 CA151393, R21 CA170492, K08 DK087856, 5T32CA126607-05, P30 DK089502, P30 CA006973, U54 CA091409, T32AI007417, R01 DE022586, 300-2344, GSRRIG-015]; Merieux Institute; National Cancer Institute [P30CA021765, P30CA006973, T32CA060441, T32CA126607] Funding Source: NIH RePORTER; National Institute of Allergy and Infectious Diseases [T32AI007417] Funding Source: NI…
NR 27
TC 538
Z9 596
U1 2
U2 95
PU NATL ACAD SCIENCES
PI WASHINGTON
PA 2101 CONSTITUTION AVE NW, WASHINGTON, DC 20418 USA
SN 0027-8424
EI 1091-6490
J9 P NATL ACAD SCI USA
JI Proc. Natl. Acad. Sci. U. S. A.
PD DEC 23
PY 2014
VL 111
IS 51
BP 18321
EP 18326
DI 10.1073/pnas.1406199111
PG 6
WC Multidisciplinary Sciences
SC Science & Technology - Other Topics
GA AX2IP
UT WOS:000346767200062
PM 25489084
DA 2025-12-21
ER
PT J
AU Baldwin, DA
Feldman, M
Alwine, JC
Robertson, ES
AF Baldwin, Don A.
Feldman, Michael
Alwine, James C.
Robertson, Erle S.
TI Metagenomic Assay for Identification of Microbial Pathogens in Tumor Tissues
SO MBIO
LA English
DT Article
ID human-papillomavirus; lung microbiome; diagnosis; patterns; healthy; disease; cancers; virus; dna
AB Screening for thousands of viruses and other pathogenic microorganisms, including bacteria, fungi, and parasites, in human tumor tissues will provide a better understanding of the contributory role of the microbiome in the predisposition for, causes of, and therapeutic responses to the associated cancer. Metagenomic assays designed to perform these tasks will have to include rapid and economic…
C1 [Baldwin, Don A.; Feldman, Michael; Alwine, James C.; Robertson, Erle S.] Univ Penn, Perelman Sch Med, Abramson Canc Ctr, Philadelphia, PA 19104 USA.
[Baldwin, Don A.] Univ Penn, Dept Microbiol, Perelman Sch Med, Philadelphia, PA 19104 USA.
[Feldman, Michael; Robertson, Erle S.] Univ Penn, Dept Pathol & Lab Med, Perelman Sch Med, Philadelphia, PA USA.
[Alwine, James C.] Univ Penn, Dept Canc Biol, Perelman Sch Med, Philadelphia, PA 19104 USA.
C3 University of Pennsylvania; University of Pennsylvania; University of Pennsylvania; University of Pennsylvania
RP Robertson, ES (corresponding author), Univ Penn, Perelman Sch Med, Abramson Canc Ctr, Philadelphia, PA 19104 USA.
EM erle@upenn.edu
FU Abramson Cancer Center of the University of Pennsylvania; Agilent Technologies Inc.; Avon Foundation
NR 44
TC 24
Z9 30
U1 0
U2 17
PU AMER SOC MICROBIOLOGY
PI WASHINGTON
PA 1752 N ST NW, WASHINGTON, DC 20036-2904 USA
SN 2150-7511
EI 2150-7511
J9 MBIO
JI mBio
PD SEP-OCT 15
PY 2014
VL 5
IS 5
BP
EP
DI 10.1128/mBio.01714-14
PG 13
WC Microbiology
SC Microbiology
GA AU2OY
UT WOS:000345459000046
DA 2025-12-21
ER
PT J
AU Xuan, CY
Shamonki, JM
Chung, A
DiNome, ML
Chung, M
Sieling, PA
Lee, DJ
AF Xuan, Caiyun
Shamonki, Jaime M.
Chung, Alice
DiNome, Maggie L.
Chung, Maureen
Sieling, Peter A.
Lee, Delphine J.
TI Microbial Dysbiosis Is Associated with Human Breast Cancer
SO PLOS ONE
LA English
DT Article
ID epstein-barr-virus; helicobacter-pylori; gut microbiome; carcinoma; risk; infection; absence; immunity
AB Breast cancer affects one in eight women in their lifetime. Though diet, age and genetic predisposition are established risk factors, the majority of breast cancers have unknown etiology. The human microbiota refers to the collection of microbes inhabiting the human body. Imbalance in microbial communities, or microbial dysbiosis, has been implicated in various human diseases including obesity…
C1 [Xuan, Caiyun; Sieling, Peter A.; Lee, Delphine J.] John Wayne Canc Inst, Dirks Dougherty Lab Canc Res, Dept Translat Immunol, Santa Monica, CA 90404 USA.
[Shamonki, Jaime M.] St Johns Hlth Ctr, Dept Pathol, Santa Monica, CA USA.
[Chung, Alice] Cedars Sinai Med Ctr, Dept Med, Los Angeles, CA 90048 USA.
[DiNome, Maggie L.; Chung, Maureen] St Johns Hlth Ctr, Margie Petersen Breast Ctr, Santa Monica, CA USA.
C3 John Wayne Cancer Institute; Cedars Sinai Medical Center
RP Lee, DJ (corresponding author), John Wayne Canc Inst, Dirks Dougherty Lab Canc Res, Dept Translat Immunol, Santa Monica, CA 90404 USA.
EM leedj@jwci.org
FU Joseph B. Gould Foundation; Association of Breast and Prostate Cancer Studies (Los Angeles); Fashion Footwear Association of New York Charitable Foundation (New York)
NR 40
TC 380
Z9 448
U1 3
U2 92
PU PUBLIC LIBRARY SCIENCE
PI SAN FRANCISCO
PA 1160 BATTERY STREET, STE 100, SAN FRANCISCO, CA 94111 USA
SN 1932-6203
EI
J9 PLOS ONE
JI PLoS One
PD JAN 8
PY 2014
VL 9
IS 1
BP
EP
DI 10.1371/journal.pone.0083744
PG 7
WC Multidisciplinary Sciences
SC Science & Technology - Other Topics
GA 291WL
UT WOS:000329862500069
PM 24421902
DA 2025-12-21
ER
PT J
AU Gur, C
Ibrahim, Y
Isaacson, B
Yamin, R
Abed, J
Gamliel, M
Enk, J
Bar-On, Y
Stanietsky-Kaynan, N
Coppenhagen-Glazer, S
Shussman, N
Almogy, G
Cuapio, A
Hofer, E
Mevorach, D
Tabib, A
Ortenberg, R
Markel, G
Miklic, K
Jonjic, S
Brennan, CA
Garrett, WS
Bachrach, G
Mandelboim, O
AF Gur, Chamutal
Ibrahim, Yara
Isaacson, Batya
Yamin, Rachel
Abed, Jawad
Gamliel, Moriya
Enk, Jonatan
Bar-On, Yotam
Stanietsky-Kaynan, Noah
Coppenhagen-Glazer, Shunit
Shussman, Noam
Almogy, Gideon
Cuapio, Angelica
Hofer, Erhard
Mevorach, Dror
Tabib, Adi
Ortenberg, Rona
Markel, Gal
Miklic, Karmela
Jonjic, Stipan
Brennan, Caitlin A.
Garrett, Wendy S.
Bachrach, Gilad
Mandelboim, Ofer
TI Binding of the Fap2 Protein of Fusobacterium nucleatum to Human Inhibitory Receptor TIGIT Protects Tumors from Immune Cell Attack
SO IMMUNITY
LA English
DT Article
ID oral bacteria; cytotoxicity; cancer; mice; fada
AB Bacteria, such as Fusobacterium nucleatum, are present in the tumor microenvironment. However, the immunological consequences of intra-tumoral bacteria remain unclear. Here, we have shown that natural killer (NK) cell killing of various tumors is inhibited in the presence of various F. nucleatum strains. Our data support that this F. nucleatum- mediated inhibition is mediated by human, but not…
C1 [Gur, Chamutal; Isaacson, Batya; Yamin, Rachel; Gamliel, Moriya; Enk, Jonatan; Bar-On, Yotam; Stanietsky-Kaynan, Noah; Mandelboim, Ofer] Hebrew Univ Hadassah Med Sch, IMRIC, Lautenberg Ctr Gen & Tumor Immunol, IL-91120 Jerusalem, Israel.
[Gur, Chamutal; Mevorach, Dror; Tabib, Adi] Hadassah Hebrew Univ, Rheumatol Res Ctr, IL-91120 Jerusalem, Israel.
[Ibrahim, Yara; Abed, Jawad; Coppenhagen-Glazer, Shunit; Bachrach, Gilad] Hebrew Univ Hadassah Sch Dent Med, Inst Dent Sci, IL-91120 Jerusalem, Israel.
[Shussman, Noam; Almogy, Gideon] Hadassah Hebrew Univ Med Ctr, Dept Gen Surg, IL-91120 Jerusalem, Israel.
[Cuapio, Angelica; Hofer, Erhard] Univ Vienna, Dept Vasc Biol & Thrombosis Res Med, A-1090 Vienna, Austria.
[Ortenberg, Rona; Markel, Gal] Sheba Med Ctr, Ella Inst Melanoma, IL-526260 Ramat Gan, Israel.
[Miklic, Karmela; Jonjic, Stipan] Univ Rijeka, Fac Med, Ctr Prote, Dept Histol & Embryol, Rijeka 51000, Croatia.
[Brennan, Caitlin A.; Garrett, Wendy S.] Harvard Univ, Sch Publ Hlth, Boston, MA 02115 USA.
[Garrett, Wendy S.] Dana Farber Canc Inst, Boston, MA 02115 USA.
C3 Hebrew University of Jerusalem; Hebrew University of Jerusalem; Hadassah University Medical Center; Hebrew University of Jerusalem; Hebrew University of Jerusalem; Hadassah University Hospital; University of Vienna; Tel Aviv University; Chaim Sheba Medical Center; University of Rijeka; Harvard University; Harvard T.H. Chan School of Public Health; Harvard University; Harvard University Medical…
RP Bachrach, G (corresponding author), Hebrew Univ Hadassah Sch Dent Med, Inst Dent Sci, IL-91120 Jerusalem, Israel.
EM giladba@ekmd.huji.ac.il; oferm@ekmd.huji.ac.il
FU European Research Council under the European Union's Seventh Framework Programme (FP) / ERC [320473-BacNK]; I-CORE Program of the Planning and Budgeting Committee; Israel Science Foundation; I-Core on Chromatin and RNA in Gene Regulation; GIF Foundation; Lewis family Foundation; ICRF professorship grant; Israeli Science Foundation; Helmholtz Israel grant; Rosetrees Trust; ICRF project grant; I…
NR 32
TC 1061
Z9 1209
U1 6
U2 177
PU CELL PRESS
PI CAMBRIDGE
PA 50 HAMPSHIRE ST, FLOOR 5, CAMBRIDGE, MA 02139 USA
SN 1074-7613
EI 1097-4180
J9 IMMUNITY
JI Immunity
PD FEB 17
PY 2015
VL 42
IS 2
BP 344
EP 355
DI 10.1016/j.immuni.2015.01.010
PG 12
WC Immunology
SC Immunology
GA CB8XT
UT WOS:000349916400017
PM 25680274
DA 2025-12-21
ER
PT J
AU Pustelny, C
Komor, U
Pawar, V
Lorenz, A
Bielecka, A
Moter, A
Gocht, B
Eckweiler, D
M眉sken, M
Grothe, C
L眉nsdorf, H
Weiss, S
H盲ussler, S
AF Pustelny, Christian
Komor, Uliana
Pawar, Vinay
Lorenz, Anne
Bielecka, Agata
Moter, Annette
Gocht, Benjamin
Eckweiler, Denitsa
Muesken, Mathias
Grothe, Claudia
Luensdorf, Heinrich
Weiss, Siegfried
Haeussler, Susanne
TI Contribution of Veillonella parvula to Pseudomonas aeruginosa-Mediated Pathogenicity in a Murine Tumor Model System
SO INFECTION AND IMMUNITY
LA English
DT Article
ID in-situ hybridization; anaerobic-bacteria; biofilm formation; streptococcus-mutans; gene-expression; lung infections; sputum; susceptibility; identification; osteomyelitis
AB The recent finding that high numbers of strict anaerobes are present in the respiratory tract of cystic fibrosis (CF) patients has drawn attention to the pathogenic contribution of the CF microbiome to airway disease. In this study, we investigated the specific interactions of the most dominant bacterial CF pathogen, Pseudomonas aeruginosa, with the anaerobic bacterium Veillonella parvula, whi…
C1 [Pustelny, Christian; Lorenz, Anne; Bielecka, Agata; Eckweiler, Denitsa; Muesken, Mathias; Haeussler, Susanne] Helmholtz Ctr Infect Res, Dept Mol Bacteriol, Braunschweig, Germany.
[Komor, Uliana; Pawar, Vinay; Weiss, Siegfried] Helmholtz Ctr Infect Res, Braunschweig, Germany.
[Luensdorf, Heinrich] Helmholtz Ctr Infect Res, Dept Vaccinol & Appl Microbiol, Braunschweig, Germany.
[Moter, Annette; Gocht, Benjamin] German Heart Inst Berlin, Biofilmctr, Berlin, Germany.
[Grothe, Claudia] Hannover Med Sch, Inst Neuroanat, Hannover, Germany.
[Pustelny, Christian; Lorenz, Anne; Bielecka, Agata; Eckweiler, Denitsa; Muesken, Mathias; Haeussler, Susanne] TWINCORE GmbH, Inst Mol Bacteriol, Hannover, Germany.
C3 Helmholtz Association; Helmholtz-Center for Infection Research; Helmholtz Association; Helmholtz-Center for Infection Research; Helmholtz Association; Helmholtz-Center for Infection Research; German Heart Center Berlin; Hannover Medical School; Helmholtz Association; Helmholtz-Center for Infection Research
RP H盲ussler, S (corresponding author), Helmholtz Ctr Infect Res, Dept Mol Bacteriol, Braunschweig, Germany.
EM susanne.haeussler@helmholtz-hzi.de
FU ERC [RESISTOME 260276]; Federal Ministry of Education and Research [1616038C]; President's Initiative and Networking Fund of the Helmholtz Association of German Research Centers (HGF) [VH-GS-202]; Helmholtz International Graduate School for Infection Research [VH-GS-202]; International Research Training Group 1273; German Research Foundation (DFG)
NR 56
TC 41
Z9 49
U1 0
U2 6
PU AMER SOC MICROBIOLOGY
PI WASHINGTON
PA 1752 N ST NW, WASHINGTON, DC 20036-2904 USA
SN 0019-9567
EI 1098-5522
J9 INFECT IMMUN
JI Infect. Immun.
PD JAN 15
PY 2015
VL 83
IS 1
BP 417
EP 429
DI 10.1128/IAI.02234-14
PG 13
WC Immunology; Infectious Diseases
SC Immunology; Infectious Diseases
GA AZ0SR
UT WOS:000347955500044
PM 25385800
DA 2025-12-21
ER
PT J
AU Mitsuhashi, K
Nosho, K
Sukawa, Y
Matsunaga, Y
Ito, M
Kurihara, H
Kanno, S
Igarashi, H
Naito, T
Adachi, Y
Tachibana, M
Tanuma, T
Maguchi, H
Shinohara, T
Hasegawa, T
Imamura, M
Kimura, Y
Hirata, K
Maruyama, R
Suzuki, H
Imai, K
Yamamoto, H
Shinomura, Y
AF Mitsuhashi, Kei
Nosho, Katsuhiko
Sukawa, Yasutaka
Matsunaga, Yasutaka
Ito, Miki
Kurihara, Hiroyoshi
Kanno, Shinichi
Igarashi, Hisayoshi
Naito, Takafumi
Adachi, Yasushi
Tachibana, Mami
Tanuma, Tokuma
Maguchi, Hiroyuki
Shinohara, Toshiya
Hasegawa, Tadashi
Imamura, Masafumi
Kimura, Yasutoshi
Hirata, Koichi
Maruyama, Reo
Suzuki, Hiromu
Imai, Kohzoh
Yamamoto, Hiroyuki
Shinomura, Yasuhisa
TI Association of Fusobacterium species in pancreatic cancer tissues with molecular features and prognosis
SO ONCOTARGET
LA English
DT Article
DE Fusobacterium; microbiota; pancreas; miR-31; survival
ID ductal adenocarcinoma; colorectal-cancer; periodontal-disease; ulcerative-colitis; braf mutation; expression; microrna; nucleatum; abscess; cells
AB Recently, bacterial infection causing periodontal disease has attracted considerable attention as a risk factor for pancreatic cancer. Fusobacterium species is an oral bacterial group of the human microbiome. Some evidence suggests that Fusobacterium species promote colorectal cancer development; however, no previous studies have reported the association between Fusobacterium species and pancr…
C1 [Mitsuhashi, Kei; Nosho, Katsuhiko; Matsunaga, Yasutaka; Ito, Miki; Kurihara, Hiroyoshi; Kanno, Shinichi; Igarashi, Hisayoshi; Naito, Takafumi; Adachi, Yasushi; Tachibana, Mami; Tanuma, Tokuma] Sapporo Med Univ, Sch Med, Dept Gastroenterol Rheumatol & Clin Immunol, Sapporo, Hokkaido, Japan.
[Sukawa, Yasutaka] Dana Farber Canc Inst, Dept Med Oncol, Boston, MA 02115 USA.
[Sukawa, Yasutaka] Harvard Univ, Sch Med, Boston, MA USA.
[Tanuma, Tokuma; Maguchi, Hiroyuki] Teine Keijinkai Hosp, Dept Gastroenterol, Sapporo, Hokkaido, Japan.
[Shinohara, Toshiya] Teine Keijinkai Hosp, Dept Pathol, Sapporo, Hokkaido, Japan.
[Hasegawa, Tadashi] Sapporo Med Univ, Sch Med, Dept Surg Pathol, Sapporo, Hokkaido, Japan.
[Imamura, Masafumi; Kimura, Yasutoshi; Hirata, Koichi] Sapporo Med Univ, Sch Med, Dept Surg Surg Oncol & Sci, Sapporo, Hokkaido, Japan.
[Maruyama, Reo; Suzuki, Hiromu] Sapporo Med Univ, Sch Med, Dept Mol Biol, Sapporo, Hokkaido, Japan.
[Imai, Kohzoh] Univ Tokyo, Inst Med Sci, Tokyo, Japan.
[Yamamoto, Hiroyuki; Shinomura, Yasuhisa] St Marianna Univ, Sch Med, Dept Gastroenterol & Hepatol, Kawasaki, Kanagawa, Japan.
C3 Sapporo Medical University; Harvard University; Harvard University Medical Affiliates; Dana-Farber Cancer Institute; Harvard University; Harvard Medical School; Teine Keijinkai Hospital; Teine Keijinkai Hospital; Sapporo Medical University; Sapporo Medical University; Sapporo Medical University; University of Tokyo; Saint Marianna University
RP Nosho, K (corresponding author), Sapporo Med Univ, Sch Med, Dept Gastroenterol Rheumatol & Clin Immunol, Sapporo, Hokkaido, Japan.
EM nosho@sapmed.ac.jp
FU Japan Society for the Promotion of Science (JSPS) Challenging Exploratory Research [25670371]; Ono Cancer Research Foundation; Takeda Science Foundation; Suhara Memorial Foundation; Yuasa Memorial Foundation; Pancreas Research Foundation of Japan; Daiwa Securities Health Foundation; Grants-in-Aid for Scientific Research [25670371] Funding Source: KAKEN
NR 50
TC 299
Z9 328
U1 1
U2 49
PU IMPACT JOURNALS LLC
PI ORCHARD PARK
PA 6666 E QUAKER ST, STE 1, ORCHARD PARK, NY 14127 USA
SN
EI 1949-2553
J9 ONCOTARGET
JI Oncotarget
PD MAR 30
PY 2015
VL 6
IS 9
BP 7209
EP 7220
DI 10.18632/oncotarget.3109
PG 12
WC Oncology; Cell Biology
SC Oncology; Cell Biology
GA CF8GI
UT WOS:000352793800053
PM 25797243
DA 2025-12-21
ER
PT J
AU Allali, I
Delgado, S
Marron, PI
Astudillo, A
Yeh, JJ
Ghazal, H
Amzazi, S
Keku, T
Azcarate-Peril, MA
AF Allali, Imane
Delgado, Susana
Marron, Pablo Isidro
Astudillo, Aurora
Yeh, Jen Jen
Ghazal, Hassan
Amzazi, Saaid
Keku, Temitope
Azcarate-Peril, M. Andrea
TI Gut microbiome compositional and functional differences between tumor and non-tumor adjacent tissues from cohorts from the US and Spain
SO GUT MICROBES
LA English
DT Article
ID gastrointestinal microbiota; intestinal microbiota; colon-cancer; infections; fusobacterium; obesity; risk; diversity; butyrate; etiology
AB Colorectal cancer (CRC) is the third most common cancer in the world and the second leading cause of cancer deaths in the US and Spain. The molecular mechanisms involved in the etiology of CRC are not yet elucidated due in part to the complexity of the human gut microbiota. In this study, we compared the microbiome composition of 90 tumor and matching adjacent tissue (adjacent) from cohorts fr…
C1 [Allali, Imane; Azcarate-Peril, M. Andrea] Univ N Carolina, Sch Med, Dept Cell Biol & Physiol & Microbiome Core Facil, Chapel Hill, NC 27515 USA.
[Allali, Imane; Amzazi, Saaid] Univ Mohammed 5, Fac Sci, Lab Biochem & Immunol, Rabat, Morocco.
[Delgado, Susana] CSIC, Dept Microbiol & Biochem Dairy Prod, IPLA, Villaviciosa Asturias, Spain.
[Marron, Pablo Isidro; Astudillo, Aurora] Univ Oviedo, Hosp Univ Cent Asturias, Inst Univ Oncol Principado Asturias, Asturias, Spain.
[Allali, Imane; Ghazal, Hassan] Univ Mohammed Premier, Fac Sci Oujda, Lab Genet & Biotechnol, Oujda, Morocco.
[Ghazal, Hassan] Univ Mohammed Premier, Polydisciplinary Fac Nador, Nador, Morocco.
[Yeh, Jen Jen] Univ N Carolina, Sch Med, Lineberger Comprehens Canc Ctr, Dept Surg, Chapel Hill, NC 27515 USA.
[Yeh, Jen Jen] Univ N Carolina, Sch Med, Dept Pharmacol, Chapel Hill, NC 27515 USA.
[Keku, Temitope] Univ N Carolina, Sch Med, Dept Med, Div Gastroenterol & Hepatol, Chapel Hill, NC 27515 USA.
C3 University of North Carolina; University of North Carolina Chapel Hill; University of North Carolina School of Medicine; Mohammed V University in Rabat; Consejo Superior de Investigaciones Cientificas (CSIC); CSIC - Instituto de Productos Lacteos de Asturias (IPLA); University of Oviedo; Instituto Universitario de Oncologia de Asturias; Central University Hospital Asturias; Mohammed First Univ…
RP Azcarate-Peril, MA (corresponding author), Univ N Carolina, Sch Med, Dept Cell Biol & Physiol & Microbiome Core Facil, Chapel Hill, NC 27515 USA.
EM azcarate@med.uac.edu
FU NIH/NIDDK [P30 DK34987]; Fundacion Caja de Ahorros de Asturias and Consejeria de Educacion del Principado de Asturias
NR 79
TC 100
Z9 114
U1 0
U2 17
PU TAYLOR & FRANCIS INC
PI PHILADELPHIA
PA 530 WALNUT STREET, STE 850, PHILADELPHIA, PA 19106 USA
SN 1949-0976
EI 1949-0984
J9 GUT MICROBES
JI Gut Microbes
PD JUN 15
PY 2015
VL 6
IS 3
BP 161
EP 172
DI 10.1080/19490976.2015.1039223
PG 12
WC Gastroenterology & Hepatology; Microbiology
SC Gastroenterology & Hepatology; Microbiology
GA VH8YB
UT WOS:000457444100001
PM 25875428
DA 2025-12-21
ER
PT J
AU Mima, K
Sukawa, Y
Nishihara, R
Qian, ZR
Yamauchi, M
Inamura, K
Kim, SA
Masuda, A
Nowak, JA
Nosho, K
Kostic, AD
Giannakis, M
Watanabe, H
Bullman, S
Milner, DA
Harris, CC
Giovannucci, E
Garraway, LA
Freeman, GJ
Dranoff, G
Chan, AT
Garrett, WS
Huttenhower, C
Fuchs, CS
Ogino, S
AF Mima, Kosuke
Sukawa, Yasutaka
Nishihara, Reiko
Qian, Zhi Rong
Yamauchi, Mai
Inamura, Kentaro
Kim, Sun A.
Masuda, Atsuhiro
Nowak, Jonathan A.
Nosho, Katsuhiko
Kostic, Aleksandar D.
Giannakis, Marios
Watanabe, Hideo
Bullman, Susan
Milner, Danny A.
Harris, Curtis C.
Giovannucci, Edward
Garraway, Levi A.
Freeman, Gordon J.
Dranoff, Glenn
Chan, Andrew T.
Garrett, Wendy S.
Huttenhower, Curtis
Fuchs, Charles S.
Ogino, Shuji
TI Fusobacterium nucleatum and T Cells in Colorectal Carcinoma
SO JAMA ONCOLOGY
LA English
DT Article
ID island methylator phenotype; microsatellite instability; colon-cancer; immune microenvironment; molecular-features; patient survival; pik3ca mutation; human gut; microbiota; tumors
AB IMPORTANCE Evidence indicates a complex link between gut microbiome, immunity, and intestinal tumorigenesis. To target the microbiota and immunity for colorectal cancer prevention and therapy, a better understanding of the relationship between microorganisms and immune cells in the tumor microenvironment is needed. Experimental evidence suggests that Fusobacterium nucleatum may promote colonic…
C1 [Mima, Kosuke; Sukawa, Yasutaka; Qian, Zhi Rong; Yamauchi, Mai; Inamura, Kentaro; Kim, Sun A.; Masuda, Atsuhiro; Giannakis, Marios; Watanabe, Hideo; Bullman, Susan; Garraway, Levi A.; Freeman, Gordon J.; Dranoff, Glenn; Garrett, Wendy S.; Fuchs, Charles S.; Ogino, Shuji] Harvard Med Sch, Dana Farber Canc Inst, Dept Med Oncol, 450 Brookline Ave,Room M422, Boston, MA 02215 USA.
[Nishihara, Reiko; Giovannucci, Edward] Harvard TH Chan Sch Publ Hlth, Dept Nutr, Boston, MA USA.
[Nishihara, Reiko; Giovannucci, Edward; Ogino, Shuji] Harvard TH Chan Sch Publ Hlth, Dept Epidemiol, Boston, MA USA.
[Inamura, Kentaro; Harris, Curtis C.] NCI, Human Carcinogenesis Lab, NIH, Bethesda, MD 20892 USA.
[Nowak, Jonathan A.; Milner, Danny A.; Ogino, Shuji] Harvard Med Sch, Brigham & Womens Hosp, Dept Pathol, Boston, MA USA.
[Nosho, Katsuhiko] Sapporo Med Univ, Sch Med, Dept Gastroenterol Rheumatol & Clin Immunol, Sapporo, Hokkaido, Japan.
[Kostic, Aleksandar D.; Huttenhower, Curtis] Harvard TH Chan Sch Publ Hlth, Dept Biostat, Boston, MA USA.
[Kostic, Aleksandar D.; Garrett, Wendy S.; Huttenhower, Curtis] Massachusetts Inst Technol & Harvard, Broad Inst, Cambridge, MA USA.
[Milner, Danny A.] Harvard TH Chan Sch Publ Hlth, Dept Immunol & Infect Dis, Boston, MA USA.
[Freeman, Gordon J.; Dranoff, Glenn] Harvard Med Sch, Brigham & Womens Hosp, Dept Med, Boston, MA USA.
[Chan, Andrew T.; Fuchs, Charles S.] Harvard Med Sch, Brigham & Womens Hosp, Dept Med, Channing Div Network Med, Boston, MA USA.
[Chan, Andrew T.] Massachusetts Gen Hosp, Div Gastroenterol, Boston, MA 02114 USA.
C3 Harvard University; Harvard Medical School; Harvard University Medical Affiliates; Dana-Farber Cancer Institute; Harvard University; Harvard T.H. Chan School of Public Health; Harvard University; Harvard T.H. Chan School of Public Health; National Institutes of Health (NIH) - USA; NIH National Cancer Institute (NCI); Harvard University; Harvard Medical School; Harvard University Medical Affili…
RP Ogino, S (corresponding author), Harvard Med Sch, Dana Farber Canc Inst, Dept Med Oncol, 450 Brookline Ave,Room M422, Boston, MA 02215 USA.
EM shuji_ogino@dfci.harvard.edu
FU National Institutes of Health (NIH) [P01 CA87969, UM1 CA186107, P01 CA55075, UM1 CA167552, K07 CA190673, R01 CA137178, P50 CA127003, R01 CA151993]; Paula and Russell Agrusa Fund for Colorectal Cancer Research; Friends of the Dana-Farber Cancer Institute; Bennett Family Fund; Entertainment Industry Foundation through the National Colorectal Cancer Research Alliance; Uehara Memorial Foundation; …
NR 49
TC 517
Z9 581
U1 5
U2 80
PU AMER MEDICAL ASSOC
PI CHICAGO
PA 330 N WABASH AVE, STE 39300, CHICAGO, IL 60611-5885 USA
SN 2374-2437
EI 2374-2445
J9 JAMA ONCOL
JI JAMA Oncol.
PD AUG 15
PY 2015
VL 1
IS 5
BP 653
EP 661
DI 10.1001/jamaoncol.2015.1377
PG 9
WC Oncology
SC Oncology
GA DW5HA
UT WOS:000383673100020
PM 26181352
DA 2025-12-21
ER
PT J
AU Nelson, MH
Diven, MA
Huff, LW
Paulos, CM
AF Nelson, Michelle H.
Diven, Marshall A.
Huff, Logan W.
Paulos, Chrystal M.
TI Harnessing the Microbiome to Enhance Cancer Immunotherapy
SO JOURNAL OF IMMUNOLOGY RESEARCH
LA English
DT Review
ID toll-like receptors; t-cell responses; chimeric-antigen-receptor; segmented filamentous bacteria; tumor-infiltrating lymphocytes; monoclonal-antibody therapy; single-stranded rna; gut microbes; metastatic melanoma; coleys toxins
AB The microbiota plays a key role in regulating the innate and adaptive immune system. Herein, we review the immunological aspects of the microbiota in tumor immunity in mice and man, with a focus on toll-like receptor (TLR) agonists, vaccines, checkpoint modulators, chemotherapy, and adoptive T cell transfer (ACT) therapies. We propose innovative treatments that may safely harness the microbiot…
C1 [Nelson, Michelle H.; Diven, Marshall A.; Huff, Logan W.; Paulos, Chrystal M.] Med Univ S Carolina, Dept Microbiol & Immunol, Charleston, SC 29425 USA.
[Nelson, Michelle H.; Huff, Logan W.; Paulos, Chrystal M.] Med Univ S Carolina, Dept Surg, Charleston, SC 29425 USA.
C3 Medical University of South Carolina; Medical University of South Carolina
RP Paulos, CM (corresponding author), Med Univ S Carolina, Dept Microbiol & Immunol, Charleston, SC 29425 USA.
EM paulos@musc.edu
FU NCI [R01 CA175061]; SCTR Discovery Grant [UL1 TR000062]; American Cancer Society Postdoctoral Fellowship [122704-PF-13-084-01-LIB]; KL2 South Carolina Clinical & Translational Research; [P01 CA15477804]
NR 147
TC 52
Z9 76
U1 1
U2 36
PU WILEY
PI HOBOKEN
PA 111 RIVER ST, HOBOKEN 07030-5774, NJ USA
SN 2314-8861
EI 2314-7156
J9 J IMMUNOL RES
JI J Immunol. Res.
PD JUN 15
PY 2015
VL 2015
IS
BP
EP
DI 10.1155/2015/368736
PG 12
WC Immunology
SC Immunology
GA CK1FD
UT WOS:000355951200001
PM 26101781
DA 2025-12-21
ER
PT J
AU Burns, MB
Lynch, J
Starr, TK
Knights, D
Blekhman, R
AF Burns, Michael B.
Lynch, Joshua
Starr, Timothy K.
Knights, Dan
Blekhman, Ran
TI Virulence genes are a signature of the microbiome in the colorectal tumor microenvironment
SO GENOME MEDICINE
LA English
DT Article
ID human gut microbiome; fusobacterium-nucleatum; intestinal microbiota; fecal microbiota; bacteria; strains; pathogenesis; community; prevalence; database
AB Background: The human gut microbiome is associated with the development of colon cancer, and recent studies have found changes in the microbiome in cancer patients compared to healthy controls. Studying the microbial communities in the tumor microenvironment may shed light on the role of host-bacteria interactions in colorectal cancer. Here, we highlight the major shifts in the colorectal tumo…
C1 [Burns, Michael B.; Lynch, Joshua; Starr, Timothy K.; Blekhman, Ran] Univ Minnesota, Dept Genet Cell Biol & Dev, Minneapolis, MN 55455 USA.
[Burns, Michael B.; Lynch, Joshua; Blekhman, Ran] Univ Minnesota, Dept Ecol Evolut & Behav, Minneapolis, MN 55455 USA.
[Starr, Timothy K.] Univ Minnesota, Masonic Canc Ctr, Minneapolis, MN USA.
[Starr, Timothy K.] Univ Minnesota, Dept Obstet Gynecol & Womens Hlth, Minneapolis, MN USA.
[Knights, Dan] Univ Minnesota, Dept Comp Sci & Engn, Minneapolis, MN USA.
[Knights, Dan] Univ Minnesota, Inst Biotechnol, Minneapolis, MN USA.
C3 University of Minnesota System; University of Minnesota Twin Cities; University of Minnesota System; University of Minnesota Twin Cities; University of Minnesota System; University of Minnesota Twin Cities; University of Minnesota System; University of Minnesota Twin Cities; University of Minnesota System; University of Minnesota Twin Cities; University of Minnesota System; University of Minne…
RP Burns, MB (corresponding author), Univ Minnesota, Dept Genet Cell Biol & Dev, Minneapolis, MN 55455 USA.
EM michaelburns@umn.edu; blekhman@umn.edu
NR 65
TC 172
Z9 212
U1 0
U2 36
PU BMC
PI LONDON
PA CAMPUS, 4 CRINAN ST, LONDON N1 9XW, ENGLAND
SN 1756-994X
EI
J9 GENOME MED
JI Genome Med.
PD JUN 24
PY 2015
VL 7
IS
BP
EP
DI 10.1186/s13073-015-0177-8
PG 12
WC Genetics & Heredity
SC Genetics & Heredity
GA CN1LS
UT WOS:000358182100001
PM 26170900
DA 2025-12-21
ER
PT J
AU Camacho, EM
Mesa-Pereira, B
Medina, C
Flores, A
Santero, E
AF Maria Camacho, Eva
Mesa-Pereira, Beatriz
Medina, Carlos
Flores, Amando
Santero, Eduardo
TI Engineering Salmonella as intracellular factory for effective killing of tumour cells
SO SCIENTIFIC REPORTS
LA English
DT Article
ID c-terminal peptide; antigen delivery; in-vivo; mutant p53; coli k-12; cancer; gene; apoptosis; protein; growth
AB Salmonella have many desirable properties as antitumour-agent due to its ability to proliferate inside tumours and induce tumour regression. Additionally, this bacterium can be genetically engineered to deliver therapeutic proteins intratumourally. The main limitation of this approach is the efficient release of therapeutic molecules from intratumoural bacteria. Here we have developed an induc…
C1 [Maria Camacho, Eva; Mesa-Pereira, Beatriz; Medina, Carlos; Flores, Amando; Santero, Eduardo] Univ Pablo de Olavide, Ctr Andaluz Biol Desarrollo, CSIC, Dept Biol Mol & Ingn Bioquim,Junta Andalucia, Seville, Spain.
C3 Consejo Superior de Investigaciones Cientificas (CSIC); Universidad Pablo de Olavide; CSIC - Andalusian Center for Developmental Biology (CABD)
RP Camacho, EM (corresponding author), Univ Pablo de Olavide, Ctr Andaluz Biol Desarrollo, CSIC, Dept Biol Mol & Ingn Bioquim,Junta Andalucia, Seville, Spain.
EM emcamfer@upo.es
FU Grant 'Proyecto de Excelencia' from Andalusian government [P07-CVI02518]; Spanish Ministry of Science and Innovation [BIO2014-57545-R]; Spanish National Research Council (CSIC)
NR 59
TC 56
Z9 81
U1 1
U2 38
PU NATURE PORTFOLIO
PI BERLIN
PA HEIDELBERGER PLATZ 3, BERLIN, 14197, GERMANY
SN 2045-2322
EI
J9 SCI REP-UK
JI Sci Rep
PD JUL 28
PY 2016
VL 6
IS
BP
EP
DI 10.1038/srep30591
PG 12
WC Multidisciplinary Sciences
SC Science & Technology - Other Topics
GA DS7PT
UT WOS:000380976100001
PM 27464652
DA 2025-12-21
ER
PT J
AU Hu, H
Johani, K
Almatroudi, A
Vickery, K
Van Natta, B
Kadin, ME
Brody, G
Clemens, M
Cheah, CY
Lade, S
Joshi, PA
Prince, HM
Deva, AK
AF Hu, Honghua
Johani, Khalid
Almatroudi, Ahmad
Vickery, Karen
Van Natta, Bruce
Kadin, Marshall E.
Brody, Garry
Clemens, Mark
Cheah, Chan Yoon
Lade, Stephen
Joshi, Preeti Avinash
Prince, H. Miles
Deva, Anand K.
TI Bacterial Biofilm Infection Detected in Breast Implant-Associated Anaplastic Large-Cell Lymphoma
SO PLASTIC AND RECONSTRUCTIVE SURGERY
LA English
DT Article
ID acellular dermal matrices; capsular contracture; helicobacter-pylori; clinical-evaluation; virus; augmentation; prostheses
AB Background: A recent association between breast implants and the development of anaplastic large-cell lymphoma (ALCL) has been observed. The purpose of this study was to identify whether bacterial biofilm is present in breast implant-associated ALCL and, if so, to compare the bacterial microbiome to nontumor capsule samples from breast implants with contracture. Methods: Twenty-six breast impl…
C1 Boston Univ, Sch Med, Boston, MA 02215 USA.
Boston Univ, Roger Williams Med Ctr, Boston, MA 02215 USA.
Univ So Calif, Los Angeles, CA 90089 USA.
Univ Texas MD Anderson Canc Ctr, Meridian Plast Surg, Houston, TX USA.
Macquarie Univ, Surg Infect Res Grp, Peter MacCallum Canc Ctr, Univ Melbourne, Sydney, NSW 2109, Australia.
Childrens Hosp Westmead, Dept Allergy & Immunol, Westmead, NSW, Australia.
Prince Sultan Mil Med City, Div Microbiol, Riyadh, Saudi Arabia.
Qassim Univ, Dept Med Labs, Coll Appl Med Sci, Buraydah, Saudi Arabia.
C3 Boston University; Boston University; University of Southern California; University of Texas System; UTMD Anderson Cancer Center; University of Melbourne; Peter Maccallum Cancer Center; Macquarie University; NSW Health; The Children's Hospital at Westmead; University of Sydney; Sydney Childrens Hospitals Network; Prince Sultan Military Medical City; Qassim University
RP Deva, AK (corresponding author), Macquarie Univ, Fac Med & Hlth Sci, Surg Infect Res Grp, Suite 301,2 Technol Pl, Sydney, NSW 2109, Australia.
EM anand.deva@mq.edu.au
FU Macquarie University
NR 41
TC 285
Z9 308
U1 2
U2 80
PU LIPPINCOTT WILLIAMS & WILKINS
PI PHILADELPHIA
PA TWO COMMERCE SQ, 2001 MARKET ST, PHILADELPHIA, PA 19103 USA
SN 0032-1052
EI 1529-4242
J9 PLAST RECONSTR SURG
JI Plast. Reconstr. Surg.
PD JUN 15
PY 2016
VL 137
IS 6
BP 1659
EP 1669
DI 10.1097/PRS.0000000000002010
PG 11
WC Surgery
SC Surgery
GA DN5HV
UT WOS:000377098100043
PM 26890506
DA 2025-12-21
ER
PT J
AU Mima, K
Cao, Y
Chan, AT
Qian, ZR
Nowak, JA
Masugi, Y
Shi, Y
Song, M
da Silva, A
Gu, MC
Li, W
Hamada, T
Kosumi, K
Hanyuda, A
Liu, L
Kostic, AD
Giannakis, M
Bullman, S
Brennan, CA
Milner, DA
Baba, H
Garraway, LA
Meyerhardt, JA
Garrett, WS
Huttenhower, C
Meyerson, M
Giovannucci, EL
Fuchs, CS
Nishihara, R
Ogino, S
AF Mima, Kosuke
Cao, Yin
Chan, Andrew T.
Qian, Zhi Rong
Nowak, Jonathan A.
Masugi, Yohei
Shi, Yan
Song, Mingyang
da Silva, Annacarolina
Gu, Mancang
Li, Wanwan
Hamada, Tsuyoshi
Kosumi, Keisuke
Hanyuda, Akiko
Liu, Li
Kostic, Aleksandar D.
Giannakis, Marios
Bullman, Susan
Brennan, Caitlin A.
Milner, Danny A.
Baba, Hideo
Garraway, Levi A.
Meyerhardt, Jeffrey A.
Garrett, Wendy S.
Huttenhower, Curtis
Meyerson, Matthew
Giovannucci, Edward L.
Fuchs, Charles S.
Nishihara, Reiko
Ogino, Shuji
TI Fusobacterium nucleatum in Colorectal Carcinoma Tissue According to Tumor Location
SO CLINICAL AND TRANSLATIONAL GASTROENTEROLOGY
LA English
DT Article
ID island methylator phenotype; molecular pathological epidemiology; pik3ca mutation; cancer-risk; kras mutation; braf mutation; colon-cancer; 2 sides; microbiota; association
AB OBJECTIVES: Evidence suggests a possible role of Fusobacterium nucleatum in colorectal carcinogenesis, especially in right-sided proximal colorectum. Considering a change in bowel contents and microbiome from proximal to distal colorectal segments, we hypothesized that the proportion of colorectal carcinoma enriched with F. nucleatum might gradually increase along the bowel subsites from rectu…
C1 [Mima, Kosuke; Qian, Zhi Rong; Masugi, Yohei; Shi, Yan; da Silva, Annacarolina; Gu, Mancang; Li, Wanwan; Hamada, Tsuyoshi; Kosumi, Keisuke; Hanyuda, Akiko; Liu, Li; Giannakis, Marios; Bullman, Susan; Garraway, Levi A.; Meyerhardt, Jeffrey A.; Garrett, Wendy S.; Meyerson, Matthew; Fuchs, Charles S.; Nishihara, Reiko; Ogino, Shuji] Dana Farber Canc Inst, Dept Med Oncol, 450 Brookline Ave,Room M4…
[Mima, Kosuke; Cao, Yin; Chan, Andrew T.; Qian, Zhi Rong; Nowak, Jonathan A.; Masugi, Yohei; Shi, Yan; Song, Mingyang; da Silva, Annacarolina; Gu, Mancang; Li, Wanwan; Hamada, Tsuyoshi; Kosumi, Keisuke; Hanyuda, Akiko; Liu, Li; Kostic, Aleksandar D.; Giannakis, Marios; Bullman, Susan; Milner, Danny A.; Garraway, Levi A.; Meyerhardt, Jeffrey A.; Garrett, Wendy S.; Huttenhower, Curtis; Meyerson, Ma…
[Cao, Yin; Chan, Andrew T.; Song, Mingyang] Massachusetts Gen Hosp, Clin & Translat Epidemiol Unit, Boston, MA 02114 USA.
[Cao, Yin; Chan, Andrew T.; Song, Mingyang] Massachusetts Gen Hosp, Div Gastroenterol, Boston, MA 02114 USA.
[Cao, Yin; Song, Mingyang; Giovannucci, Edward L.; Nishihara, Reiko] Harvard TH Chan Sch Publ Hlth, Dept Nutr, Boston, MA USA.
[Chan, Andrew T.; Giovannucci, Edward L.; Fuchs, Charles S.] Brigham & Womens Hosp, Dept Med, Channing Div Network Med, 75 Francis St, Boston, MA 02115 USA.
[Nowak, Jonathan A.; Milner, Danny A.; Ogino, Shuji] Brigham & Womens Hosp, Dept Pathol, Div MPE Mol Pathol Epidemiol, Boston, MA 02215 USA.
[Kostic, Aleksandar D.; Huttenhower, Curtis] Harvard TH Chan Sch Publ Hlth, Dept Biostat, Boston, MA USA.
[Kostic, Aleksandar D.; Giannakis, Marios; Bullman, Susan; Garraway, Levi A.; Garrett, Wendy S.; Huttenhower, Curtis; Meyerson, Matthew] Broad Inst Massachusetts Inst Technol & Harvard, Cambridge, MA USA.
[Kostic, Aleksandar D.] Massachusetts Gen Hosp, Ctr Computat & Integrat Biol, Boston, MA 02114 USA.
[Giannakis, Marios; Garraway, Levi A.] Brigham & Womens Hosp, Dept Med, 75 Francis St, Boston, MA 02115 USA.
[Brennan, Caitlin A.; Milner, Danny A.; Garrett, Wendy S.] Harvard TH Chan Sch Publ Hlth, Dept Immunol & Infect Dis, Boston, MA USA.
[Baba, Hideo] Kumamoto Univ, Grad Sch Med Sci, Dept Surg Gastroenterol, Kumamoto, Japan.
[Huttenhower, Curtis] Massachusetts Gen Hosp, Ctr Study Inflammatory Bowel Dis, Boston, MA 02114 USA.
[Giovannucci, Edward L.; Nishihara, Reiko; Ogino, Shuji] Harvard TH Chan Sch Publ Hlth, Dept Epidemiol, Boston, MA USA.
C3 Harvard University; Harvard University Medical Affiliates; Dana-Farber Cancer Institute; Harvard University; Harvard Medical School; Harvard University; Harvard University Medical Affiliates; Massachusetts General Hospital; Harvard University; Harvard University Medical Affiliates; Massachusetts General Hospital; Harvard University; Harvard T.H. Chan School of Public Health; Harvard University…
RP Nishihara, R (corresponding author), Dana Farber Canc Inst, Dept Med Oncol, 450 Brookline Ave,Room M422, Boston, MA 02215 USA.; Ogino, S (corresponding author), Brigham & Womens Hosp, Dept Pathol, Div MPE Mol Pathol Epidemiol, Boston, MA 02215 USA.
EM rnishiha@hsph.harvard.edu; shuji_ogino@dfci.harvard.edu
FU US National Institutes of Health (NIH) [P01 CA87969, UM1 CA186107, P01 CA55075, UM1 CA167552, P50 CA127003, R01 CA137178, R01 CA151993, R35 CA197735, K07 CA190673]; Project P Fund; Friends of the Dana-Farber Cancer Institute; Bennett Family Fund; Entertainment Industry Foundation through National Colorectal Cancer Research Alliance; Japan Society for the Promotion of Science
NR 67
TC 230
Z9 248
U1 3
U2 22
PU LIPPINCOTT WILLIAMS & WILKINS
PI PHILADELPHIA
PA TWO COMMERCE SQ, 2001 MARKET ST, PHILADELPHIA, PA 19103 USA
SN
EI 2155-384X
J9 CLIN TRANSL GASTROEN
JI Clin. Transl. Gastroenterol.
PD NOV 15
PY 2016
VL 7
IS
BP
EP
DI 10.1038/ctg.2016.53
PG 8
WC Gastroenterology & Hepatology
SC Gastroenterology & Hepatology
GA EH5MF
UT WOS:000391816500001
PM 27811909
DA 2025-12-21
ER
PT J
AU Zaidi, AH
Kelly, LA
Kreft, RE
Barlek, M
Omstead, AN
Matsui, D
Boyd, NH
Gazarik, KE
Heit, MI
Nistico, L
Kasi, PM
Spirk, TL
Byers, B
Lloyd, EJ
Landreneau, RJ
Jobe, BA
AF Zaidi, Ali H.
Kelly, Lori A.
Kreft, Rachael E.
Barlek, Mark
Omstead, Ashten N.
Matsui, Daisuke
Boyd, Natalie H.
Gazarik, Kathryn E.
Heit, Megan I.
Nistico, Laura
Kasi, Pashtoon M.
Spirk, Tracy L.
Byers, Barbara
Lloyd, Emily J.
Landreneau, Rodney J.
Jobe, Blair A.
TI Associations of microbiota and toll-like receptor signaling pathway in esophageal adenocarcinoma
SO BMC CANCER
LA English
DT Article
DE Esophageal adenocarcinoma; Microbiota; Toll-Like Receptors; Levrat model
ID inflammation; infection; cancer; prevention; metaplasia; protein; cells
AB Background: Toll-like receptors (TLRs) recognize known molecules from microbes and have an established role in tumorigenesis. Using a rat model of esophageal adenocarcinoma, and human clinical samples, we investigated genes central to TLR-mediated signal transduction and characterized the esophageal microbiome across the spectrum of esophageal adenocarcinoma carcinogenesis. Methods: We surgica…
C1 [Zaidi, Ali H.; Kelly, Lori A.; Barlek, Mark; Omstead, Ashten N.; Matsui, Daisuke; Boyd, Natalie H.; Gazarik, Kathryn E.; Heit, Megan I.; Lloyd, Emily J.; Landreneau, Rodney J.; Jobe, Blair A.] Allegheny Hlth Network, Esophageal & Lung Inst, Pittsburgh, PA 15224 USA.
[Kreft, Rachael E.; Nistico, Laura; Spirk, Tracy L.; Byers, Barbara] Allegheny Hlth Network, Ctr Excellence Biofilm Res, Pittsburgh, PA 15224 USA.
[Kasi, Pashtoon M.] Mayo Clin, Dept Med, Rochester, MN USA.
C3 Allegheny Health Network; Allegheny Health Network; Mayo Clinic
RP Jobe, BA (corresponding author), Allegheny Hlth Network, Esophageal & Lung Inst, 4600 North Tower,4800 Friendship Ave, Pittsburgh, PA 15224 USA.
EM bjobe1@wpahs.org
NR 34
TC 78
Z9 88
U1 0
U2 15
PU BMC
PI LONDON
PA CAMPUS, 4 CRINAN ST, LONDON N1 9XW, ENGLAND
SN
EI 1471-2407
J9 BMC CANCER
JI BMC Cancer
PD FEB 2
PY 2016
VL 16
IS
BP
EP
DI 10.1186/s12885-016-2093-8
PG 10
WC Oncology
SC Oncology
GA DD6BZ
UT WOS:000370010100001
PM 26841926
DA 2025-12-21
ER
PT J
AU Abed, J
Emg氓rd, JEM
Zamir, G
Faroja, M
Almogy, G
Grenov, A
Sol, A
Naor, R
Pikarsky, E
Atlan, KA
Mellul, A
Chaushu, S
Manson, AL
Earl, AM
Ou, N
Brennan, CA
Garrett, WS
Bachrach, G
AF Abed, Jawad
Emgard, Johanna E. M.
Zamir, Gideon
Faroja, Mouhammad
Almogy, Gideon
Grenov, Amalie
Sol, Asaf
Naor, Ronit
Pikarsky, Eli
Atlan, Karine A.
Mellul, Anna
Chaushu, Stella
Manson, Abigail L.
Earl, Ashlee M.
Ou, Nora
Brennan, Caitlin A.
Garrett, Wendy S.
Bachrach, Gilad
TI Fap2 Mediates Fusobacterium nucleatum Colorectal Adenocarcinoma Enrichment by Binding to Tumor-Expressed Gal-GalNAc
SO CELL HOST & MICROBE
LA English
DT Article
ID porphyromonas-gingivalis; molecular-features; cell-adhesion; e-cadherin; cancer; disease; identification; tumorigenesis; coaggregation; association
AB Fusobacterium nucleatum is associated with colorectal cancer and promotes colonic tumor formation in preclinical models. However, fusobacteria are core members of the human oral microbiome and less prevalent in the healthy gut, raising questions about how fusobacteria localize to CRC. We identify a host polysaccharide and fusobacterial lectin that explicates fusobacteria abundance in CRC. Gal-…
C1 [Abed, Jawad; Emgard, Johanna E. M.; Grenov, Amalie; Sol, Asaf; Naor, Ronit; Bachrach, Gilad] Hebrew Univ Jerusalem, Hadassah Sch Dent Med, Inst Dent Sci, IL-91120 Jerusalem, Israel.
[Zamir, Gideon; Faroja, Mouhammad; Almogy, Gideon] Hadassah Hebrew Univ, Med Ctr, Dept Gen Surg, IL-91120 Jerusalem, Israel.
[Pikarsky, Eli] Hebrew Univ Jerusalem, Hadassah Med Sch, Dept Immunol & Canc Res, Inst Med Res Israel Canada, IL-91120 Jerusalem, Israel.
[Pikarsky, Eli; Atlan, Karine A.; Mellul, Anna] Hadassah Hebrew Univ, Med Ctr, Dept Pathol, IL-91120 Jerusalem, Israel.
[Chaushu, Stella] Hebrew Univ Jerusalem, Hadassah Sch Dent Med, Dept Orthodont, IL-91120 Jerusalem, Israel.
[Manson, Abigail L.; Earl, Ashlee M.; Garrett, Wendy S.] Broad Inst MIT & Harvard Univ, Cambridge, MA 02141 USA.
[Ou, Nora; Brennan, Caitlin A.; Garrett, Wendy S.] Harvard TH Chan Sch Publ Hlth, Dept Immunol & Infect Dis, Boston, MA 02115 USA.
[Ou, Nora; Brennan, Caitlin A.; Garrett, Wendy S.] Harvard TH Chan Sch Publ Hlth, Dept Genet & Complex Dis, Boston, MA 02115 USA.
[Garrett, Wendy S.] Dana Farber Canc Inst, Dept Med Oncol, Boston, MA 02115 USA.
C3 Hebrew University of Jerusalem; Hebrew University of Jerusalem; Hadassah University Medical Center; Hebrew University of Jerusalem; Hebrew University of Jerusalem; Hadassah University Medical Center; Hebrew University of Jerusalem; Harvard University; Massachusetts Institute of Technology (MIT); Broad Institute; Harvard University; Harvard T.H. Chan School of Public Health; Harvard University;…
RP Bachrach, G (corresponding author), Hebrew Univ Jerusalem, Hadassah Sch Dent Med, Inst Dent Sci, IL-91120 Jerusalem, Israel.; Garrett, WS (corresponding author), Broad Inst MIT & Harvard Univ, Cambridge, MA 02141 USA.; Garrett, WS (corresponding author), Harvard TH Chan Sch Publ Hlth, Dept Immunol & Infect Dis, Boston, MA 02115 USA.; Garrett, WS (corresponding author), Harvard TH Chan Sch Publ…
EM wgarrett@hsph.harvard.edu; giladba@ekmd.huji.ac.il
FU Israel Cancer Research Fund Project grant; Israel Science Foundation [201/15]; Hoffman-LaRoche; [RO1 CA154426]
NR 49
TC 597
Z9 676
U1 7
U2 137
PU CELL PRESS
PI CAMBRIDGE
PA 50 HAMPSHIRE ST, FLOOR 5, CAMBRIDGE, MA 02139 USA
SN 1931-3128
EI 1934-6069
J9 CELL HOST MICROBE
JI Cell Host Microbe
PD AUG 10
PY 2016
VL 20
IS 2
BP 215
EP 225
DI 10.1016/j.chom.2016.07.006
PG 11
WC Microbiology; Parasitology; Virology
SC Microbiology; Parasitology; Virology
GA DT6II
UT WOS:000381587500013
PM 27512904
DA 2025-12-21
ER
PT J
AU Daill猫re, R
V茅tizou, M
Waldschmitt, N
Yamazaki, T
Isnard, C
Poirier-Colame, V
Duong, CPM
Flament, C
Lepage, P
Roberti, MP
Routy, B
Jacquelot, N
Apetoh, L
Becharef, S
Rusakiewicz, S
Langella, P
Sokol, H
Kroemer, G
Enot, D
Roux, A
Eggermont, A
Tartour, E
Johannes, L
Woerther, PL
Chachaty, E
Soria, JC
Golden, E
Formenti, S
Plebanski, M
Madondo, M
Rosenstiel, P
Raoult, D
Cattoir, V
Boneca, IG
Chamaillard, M
Zitvogel, L
AF Daillere, Romain
Vetizou, Marie
Waldschmitt, Nadine
Yamazaki, Takahiro
Isnard, Christophe
Poirier-Colame, Vichnou
Duong, Connie P. M.
Flament, Caroline
Lepage, Patricia
Roberti, Maria Paula
Routy, Bertrand
Jacquelot, Nicolas
Apetoh, Lionel
Becharef, Sonia
Rusakiewicz, Sylvie
Langella, Philippe
Sokol, Harry
Kroemer, Guido
Enot, David
Roux, Antoine
Eggermont, Alexander
Tartour, Eric
Johannes, Ludger
Woerther, Paul-Louis
Chachaty, Elisabeth
Soria, Jean-Charles
Golden, Encouse
Formenti, Silvia
Plebanski, Magdalena
Madondo, Mutsa
Rosenstiel, Philip
Raoult, Didier
Cattoir, Vincent
Boneca, Ivo Gomperts
Chamaillard, Mathias
Zitvogel, Laurence
TI Enterococcus hirae and Barnesiella intestinihominis Facilitate Cyclophosphamide-Induced Therapeutic Immunomodulatory Effects
SO IMMUNITY
LA English
DT Article
ID intestinal microbiota; dendritic cells; translocation; blockade; cancer
AB The efficacy of the anti-cancer immunomodulatory agent cyclophosphamide (CTX) relies on intestinal bacteria. How and which relevant bacterial species are involved in tumor immunosurveillance, and their mechanism of action are unclear. Here, we identified two bacterial species, Enterococcus hirae and Barnesiella intestinihominis that are involved during CTX therapy. Whereas E. hirae translocate…
C1 [Daillere, Romain; Vetizou, Marie; Yamazaki, Takahiro; Poirier-Colame, Vichnou; Duong, Connie P. M.; Flament, Caroline; Roberti, Maria Paula; Routy, Bertrand; Jacquelot, Nicolas; Becharef, Sonia; Rusakiewicz, Sylvie; Enot, David; Roux, Antoine; Eggermont, Alexander; Soria, Jean-Charles; Zitvogel, Laurence] Inst Cancerol Gustave Roussy Canc Campus GRCC, 114 Rue Edouard Vaillant, F-94805 Villeju…
[Daillere, Romain; Vetizou, Marie; Yamazaki, Takahiro; Poirier-Colame, Vichnou; Duong, Connie P. M.; Flament, Caroline; Roberti, Maria Paula; Routy, Bertrand; Jacquelot, Nicolas; Becharef, Sonia; Rusakiewicz, Sylvie; Roux, Antoine; Zitvogel, Laurence] GRCC, INSERM, U1015, F-94805 Villejuif, France.
[Daillere, Romain; Vetizou, Marie; Poirier-Colame, Vichnou; Routy, Bertrand; Jacquelot, Nicolas; Roux, Antoine; Eggermont, Alexander; Soria, Jean-Charles; Zitvogel, Laurence] Univ Paris Saclay, F-94270 Le Kremlin Bicetre, France.
[Waldschmitt, Nadine; Chamaillard, Mathias] Univ Lille, INSERM, Inst Pasteur Lille, CNRS,CHRU Lille,U1019,UMR 8204,CIIL, F-59000 Lille, France.
[Isnard, Christophe; Cattoir, Vincent] Univ Caen Basse Normandie, EA4655, U2RM, Equipe Antibioresistance, F-14033 Caen, France.
[Isnard, Christophe; Cattoir, Vincent] CHU Caen, Microbiol Serv, F-14033 Caen, France.
[Duong, Connie P. M.; Flament, Caroline; Roberti, Maria Paula; Becharef, Sonia; Rusakiewicz, Sylvie; Zitvogel, Laurence] Ctr Clin Invest Biotherapies Canc CICBT 1428, F-94805 Villejuif, France.
[Lepage, Patricia; Langella, Philippe; Sokol, Harry; Roux, Antoine] Univ Paris Saclay, AgroParisTech, INRA, Micalis Inst, F-78350 Jouy En Josas, France.
[Apetoh, Lionel] INSERM, U866, Canc, Lipids,Nutr, F-21078 Dijon, France.
[Apetoh, Lionel] Univ Bourgogne Franche Comte, Dept Med, F-21078 Dijon, France.
[Apetoh, Lionel] Ctr Georges Francois Leclerc, Dept Oncol, F-21000 Dijon, France.
[Sokol, Harry] UPMC, Fac Med, AVENIR Team Gut Microbiota & Immun, ERL,INSERM,U 1157,UMR 7203, F-75012 Paris, France.
[Sokol, Harry] Hop St Antoine, AP HP, Serv Gastroenterol, F-75012 Paris, France.
[Kroemer, Guido] INSERM, U848, F-94805 Villejuif, France.
[Kroemer, Guido; Enot, David] Inst Gustave Roussy, Metabol Platform, F-94805 Villejuif, France.
[Kroemer, Guido] INSERM, Ctr Rech Cordeliers, Equipe Labellisee Ligue Canc 11, U 1138, F-75006 Paris, France.
[Kroemer, Guido] Hop Europeen Georges Pompidou, AP HP, Pole Biol, F-75015 Paris, France.
[Kroemer, Guido; Roux, Antoine] Univ Paris 05, Sorbonne Paris Cite, F-75006 Paris, France.
[Kroemer, Guido] Karolinska Inst, Dept Womens & Childrens Hlth, Karolinska Univ Hosp, S-17176 Stockholm, Sweden.
[Tartour, Eric] Univ Paris 05, Sorbonne Paris Cite, Paris Cardiovasc Res Ctr, INSERM,U970, F-75015 Paris, France.
[Tartour, Eric] Hop Europeen Georges Pompidou, Serv Immunol Biol, F-75015 Paris, France.
[Johannes, Ludger] INSERM, U1143, F-75005 Paris, France.
[Johannes, Ludger] PSL Res Univ, Inst Curie, Endocyt Trafficking & Therapeut Delivery Grp, F-75248 Paris, France.
[Johannes, Ludger] CNRS, UMR 3666, F-75005 Paris, France.
[Woerther, Paul-Louis; Chachaty, Elisabeth] GRCC, Microbiol Serv, F-94805 Villejuif, France.
[Golden, Encouse; Formenti, Silvia] Weill Cornell Med, Dept Radiat Oncol, New York, NY USA.
[Plebanski, Magdalena; Madondo, Mutsa] Monash Univ, Dept Immunol & Pathol, Alfred Hosp Precinct, Prahran, Vic 3181, Australia.
[Rosenstiel, Philip] Univ Kiel, Inst Clin Mol Biol, Campus Kiel, D-24105 Kiel, Germany.
[Rosenstiel, Philip] Univ Hosp Schleswig Holstein, Campus Kiel, D-24105 Kiel, Germany.
[Raoult, Didier] AIX MARSEILLE UNIV, UMR 7278, URMITE Unite Rech Malad Infect & Trop Emergentes, INSERM 1095,IRD 198,Fac Med, F-13005 Marseille, France.
[Cattoir, Vincent] CNR Resistance Antibiot, Lab Associe Enterocoques, F-14033 Caen, France.
[Boneca, Ivo Gomperts] Inst Pasteur, Unit Biol & Genet Bacterial Cell Wall, F-75015 Paris, France.
C3 Universite Paris Saclay; Institut National de la Sante et de la Recherche Medicale (Inserm); Universite Paris Saclay; Centre National de la Recherche Scientifique (CNRS); CNRS - National Institute for Biology (INSB); Universite de Lille; CHU Lille; Institut National de la Sante et de la Recherche Medicale (Inserm); Pasteur Network; Institut Pasteur Lille; Universite de Caen Normandie; CHU de C…
RP Zitvogel, L (corresponding author), Inst Cancerol Gustave Roussy Canc Campus GRCC, 114 Rue Edouard Vaillant, F-94805 Villejuif, France.; Zitvogel, L (corresponding author), GRCC, INSERM, U1015, F-94805 Villejuif, France.; Zitvogel, L (corresponding author), Univ Paris Saclay, F-94270 Le Kremlin Bicetre, France.; Zitvogel, L (corresponding author), Ctr Clin Invest Biotherapies Canc CICBT 1428, …
EM laurence.zitvogel@gustaveroussy.fr
FU La Ligue contre le cancer; Ligue Nationale contre le Cancer (Equipes labellisees); European Research Council Advanced Investigator Grant; Fondation pour la Recherche Medicale (FRM); Institut National du Cancer (INCa); Fondation de France; LabEx Immuno-Oncology; SIRIC Stratified Oncology Cell DNA Repair and Tumor Immune Elimination (SOCRATE); SIRIC; Paris Alliance of Cancer Research Institutes …
NR 37
TC 656
Z9 759
U1 11
U2 191
PU CELL PRESS
PI CAMBRIDGE
PA 50 HAMPSHIRE ST, FLOOR 5, CAMBRIDGE, MA 02139 USA
SN 1074-7613
EI 1097-4180
J9 IMMUNITY
JI Immunity
PD OCT 18
PY 2016
VL 45
IS 4
BP 931
EP 943
DI 10.1016/j.immuni.2016.09.009
PG 13
WC Immunology
SC Immunology
GA EE3FM
UT WOS:000389473200022
PM 27717798
DA 2025-12-21
ER
PT J
AU Urbaniak, C
Gloor, GB
Brackstone, M
Scott, L
Tangney, M
Reid, G
AF Urbaniak, Camilla
Gloor, Gregory B.
Brackstone, Muriel
Scott, Leslie
Tangney, Mark
Reid, Gregor
TI The Microbiota of Breast Tissue and Its Association with Breast Cancer
SO APPLIED AND ENVIRONMENTAL MICROBIOLOGY
LA English
DT Article
ID double-strand breaks; dna-damage; progesterone metabolites; genomic instability; colorectal-cancer; gut microbiota; lactic-acid; cells; bacterial; periodontitis
AB In the United States, 1 in 8 women will be diagnosed with breast cancer in her lifetime. Along with genetics, the environment contributes to disease development, but what these exact environmental factors are remains unknown. We have previously shown that breast tissue is not sterile but contains a diverse population of bacteria. We thus believe that the host's local microbiome could be modula…
C1 [Urbaniak, Camilla; Reid, Gregor] Lawson Hlth Res Inst, London, ON, Canada.
[Urbaniak, Camilla; Reid, Gregor] Western Univ, Dept Microbiol & Immunol, London, ON, Canada.
[Gloor, Gregory B.] Western Univ, Dept Biochem, London, ON, Canada.
[Brackstone, Muriel; Scott, Leslie] London Reg Canc Program, London, ON, Canada.
[Tangney, Mark] Univ Coll Cork, Cork Canc Res Ctr, Cork, Ireland.
C3 Western University (University of Western Ontario); University Western Ontario Hospital; Western University (University of Western Ontario); Western University (University of Western Ontario); Western University (University of Western Ontario); University Western Ontario Hospital; University College Cork
RP Reid, G (corresponding author), Lawson Hlth Res Inst, London, ON, Canada.; Reid, G (corresponding author), Western Univ, Dept Microbiol & Immunol, London, ON, Canada.
EM gregor@uwo.ca
FU CIHR Strategic Training Program in Cancer Research and Technology Transfer scholarship; CIHR Translational Breast Cancer Research Studentship
NR 52
TC 439
Z9 494
U1 6
U2 99
PU AMER SOC MICROBIOLOGY
PI WASHINGTON
PA 1752 N ST NW, WASHINGTON, DC 20036-2904 USA
SN 0099-2240
EI 1098-5336
J9 APPL ENVIRON MICROB
JI Appl. Environ. Microbiol.
PD AUG 15
PY 2016
VL 82
IS 16
BP 5039
EP 5048
DI 10.1128/AEM.01235-16
PG 10
WC Biotechnology & Applied Microbiology; Microbiology
SC Biotechnology & Applied Microbiology; Microbiology
GA DS2EG
UT WOS:000380550900018
PM 27342554
DA 2025-12-21
ER
PT J
AU Yamamura, K
Baba, Y
Nakagawa, S
Mima, K
Miyake, K
Nakamura, K
Sawayama, H
Kinoshita, K
Ishimoto, T
Iwatsuki, M
Sakamoto, Y
Yamashita, Y
Yoshida, N
Watanabe, M
Baba, H
AF Yamamura, Kensuke
Baba, Yoshifumi
Nakagawa, Shigeki
Mima, Kosuke
Miyake, Keisuke
Nakamura, Kenichi
Sawayama, Hiroshi
Kinoshita, Koichi
Ishimoto, Takatsugu
Iwatsuki, Masaaki
Sakamoto, Yasuo
Yamashita, Yoichi
Yoshida, Naoya
Watanabe, Masayuki
Baba, Hideo
TI Human Microbiome Fusobacterium Nucleatum in Esophageal Cancer Tissue Is Associated with Prognosis
SO CLINICAL CANCER RESEARCH
LA English
DT Article
ID porphyromonas-gingivalis; ulcerative-colitis; molecular-features; predictive markers; gut microbiota; t-cells; inflammation; ccl20; tumorigenesis; expression
AB Purpose: Fusobacterium nucleatum (F. nucleatum) is a component of the human microbiome that primarily inhabits the oral cavity. It causes periodontal disease and has also been implicated in the development of human cancers. Although there are several reports of the relationship between F. nucleatum and the clinical outcome in human cancers, its prognostic significance in esophageal cancer rema…
C1 [Yamamura, Kensuke; Baba, Yoshifumi; Nakagawa, Shigeki; Mima, Kosuke; Miyake, Keisuke; Nakamura, Kenichi; Sawayama, Hiroshi; Kinoshita, Koichi; Ishimoto, Takatsugu; Iwatsuki, Masaaki; Sakamoto, Yasuo; Yamashita, Yoichi; Yoshida, Naoya; Baba, Hideo] Kumamoto Univ, Grad Sch Med Sci, Dept Gastroenterol Surg, Kumamoto, Japan.
[Watanabe, Masayuki] Japanese Fdn Canc Res, Canc Inst Hosp, Dept Surg Gastroenterol, Tokyo, Japan.
C3 Kumamoto University; Japanese Foundation for Cancer Research
RP Baba, H (corresponding author), Kumamoto Univ, Grad Sch Med Sci, Dept Gastroenterol Surg, Chuo Ku, 1-1-1 Honjo, Kumamoto 8608556, Japan.
EM hdobaba@kumamoto-u.ac.jp
FU SGH Foundation
NR 50
TC 356
Z9 394
U1 3
U2 80
PU AMER ASSOC CANCER RESEARCH
PI PHILADELPHIA
PA 615 CHESTNUT ST, 17TH FLOOR, PHILADELPHIA, PA 19106-4404 USA
SN 1078-0432
EI 1557-3265
J9 CLIN CANCER RES
JI Clin. Cancer Res.
PD NOV 15
PY 2016
VL 22
IS 22
BP 5574
EP 5581
DI 10.1158/1078-0432.CCR-16-1786
PG 8
WC Oncology
SC Oncology
GA ED3IU
UT WOS:000388743600022
PM 27769987
DA 2025-12-21
ER
PT J
AU Gaida, MM
Mayer, C
Dapunt, U
Stegmaier, S
Schirmacher, P
Wabnitz, GH
H盲nsch, GM
AF Gaida, Matthias M.
Mayer, Christine
Dapunt, Ulrike
Stegmaier, Sabine
Schirmacher, Peter
Wabnitz, Guido H.
Haensch, G. Maria
TI Expression of the bitter receptor T2R38 in pancreatic cancer: localization in lipid droplets and activation by a bacteria-derived quorum-sensing molecule
SO ONCOTARGET
LA English
DT Article
DE pancreatic cancer; bitter receptor; microbiome; ABCB1
ID taste receptors; differential expression; gastrointestinal-tract; human neutrophils; cells; p38; chemotaxis; induction; carcinoma; gustducin
AB T2R38 belongs to the family of bitter receptors and was initially detected in cells of the oral cavity. We now describe expression of T2R38 in tumor cells in patients with pancreatic cancer and in tumor-derived cell lines. T2R38 is localized predominantly intracellular in association with lipid droplets, particularly with the lipid droplet membrane. The receptor can be activated by the bona fi…
C1 [Gaida, Matthias M.; Schirmacher, Peter] Univ Heidelberg Hosp, Inst Pathol, Heidelberg, Germany.
[Mayer, Christine] Univ Heidelberg Hosp, Dept Gynecol & Obstet, Heidelberg, Germany.
[Dapunt, Ulrike] Univ Heidelberg Hosp, Dept Orthoped, Heidelberg, Germany.
[Stegmaier, Sabine; Wabnitz, Guido H.; Haensch, G. Maria] Heidelberg Univ, Inst Immunol, Neuenheimer Feld 305, Heidelberg, Germany.
C3 Ruprecht Karls University Heidelberg; Ruprecht Karls University Heidelberg; Ruprecht Karls University Heidelberg; Ruprecht Karls University Heidelberg
RP Gaida, MM (corresponding author), Univ Heidelberg Hosp, Inst Pathol, Heidelberg, Germany.
EM matthias.gaida@med.uni-heidelberg.de
NR 44
TC 61
Z9 72
U1 0
U2 19
PU IMPACT JOURNALS LLC
PI ORCHARD PARK
PA 6666 E QUAKER ST, STE 1, ORCHARD PARK, NY 14127 USA
SN
EI 1949-2553
J9 ONCOTARGET
JI Oncotarget
PD MAR 15
PY 2016
VL 7
IS 11
BP 12623
EP 12632
DI 10.18632/oncotarget.7206
PG 10
WC Oncology; Cell Biology
SC Oncology; Cell Biology
GA DL5LW
UT WOS:000375679600066
PM 26862855
DA 2025-12-21
ER
PT J
AU Chng, KR
Chan, SH
Ng, AHQ
Li, CH
Jusakul, A
Bertrand, D
Wilm, A
Choo, SP
Tan, DMY
Lim, KH
Soetinko, R
Ong, CK
Duda, DG
Dima, S
Popescu, I
Wongkham, C
Feng, Z
Yeoh, KG
Teh, BT
Yongvanit, P
Wongkham, S
Bhudhisawasd, V
Khuntikeo, N
Tan, P
Pairojkul, C
Ngeow, J
Nagarajan, N
AF Chng, Kern Rei
Chan, Sock Hoai
Ng, Amanda Hui Qi
Li, Chenhao
Jusakul, Apinya
Bertrand, Denis
Wilm, Andreas
Choo, Su Pin
Tan, Damien Meng Yew
Lim, Kiat Hon
Soetinko, Roy
Ong, Choon Kiat
Duda, Dan G.
Dima, Simona
Popescu, Irinel
Wongkham, Chaisiri
Feng, Zhu
Yeoh, Khay Guan
Teh, Bin Tean
Yongvanit, Puangrat
Wongkham, Sopit
Bhudhisawasd, Vajaraphongsa
Khuntikeo, Narong
Tan, Patrick
Pairojkul, Chawalit
Ngeow, Joanne
Nagarajan, Niranjan
TI Tissue Microbiome Profiling Identifies an Enrichment of Specific Enteric Bacteria in Opisthorchis viverrini Associated Cholangiocarcinoma
SO EBIOMEDICINE
LA English
DT Article
DE Microbiome; Cancer; Cholangiocarcinoma; Liver fluke
ID gut microbiota; bile-duct; sequencing data; gene-sequences; immune-system; cancer; infection; microenvironment; carcinogenesis; reconstruction
AB Cholangiocarcinoma (CCA) is the primary cancer of the bile duct system. The role of bile duct tissue microbiomes in CCA tumorigenesis is unestablished. To address this, sixty primary CCA tumors and matched normals, from both liver fluke (Opisthorchis viverrini) associated (OVa, n = 28) and non-O. viverrini associated (non-OVa, n = 32) cancers, were profiled using high-throughput 16S rRNA seque…
C1 [Chng, Kern Rei; Ng, Amanda Hui Qi; Li, Chenhao; Bertrand, Denis; Wilm, Andreas; Tan, Patrick; Nagarajan, Niranjan] Genome Inst Singapore, 60 Biopolis St,02-01 Genome, Singapore 138672, Singapore.
[Chan, Sock Hoai; Choo, Su Pin; Ngeow, Joanne] Natl Canc Ctr Singapore, Div Med Oncol, 11 Hosp Dr, Singapore 169610, Singapore.
[Jusakul, Apinya; Ong, Choon Kiat; Teh, Bin Tean] Natl Canc Ctr Singapore, Lab Canc Epigenome, 11 Hosp Dr, Singapore 169610, Singapore.
[Tan, Damien Meng Yew; Soetinko, Roy] Singapore Gen Hosp, Dept Gastroenterol & Hepatol, Outram Rd, Singapore 169608, Singapore.
[Lim, Kiat Hon] Singapore Gen Hosp, Dept Pathol, Outram Rd, Singapore 169608, Singapore.
[Teh, Bin Tean; Tan, Patrick] Duke NUS Grad Med Sch, Canc Sci & Stem Cell Biol, 8 Coll Rd, Singapore 169857, Singapore.
[Duda, Dan G.] Massachusetts Gen Hosp, Dept Radiat Oncol, Edwin L Steele Labs Tumor Biol, Boston, MA 02114 USA.
[Duda, Dan G.] Harvard Univ, Sch Med, Boston, MA USA.
[Dima, Simona; Popescu, Irinel] Fundeni Clin Inst, Ctr Digest Dis & Liver Transplantat, Bucharest, Romania.
[Wongkham, Chaisiri; Yongvanit, Puangrat; Wongkham, Sopit; Bhudhisawasd, Vajaraphongsa; Khuntikeo, Narong; Pairojkul, Chawalit] Khon Kaen Univ, Liver Fluke & Cholangiocarcinoma Res Ctr, Fac Med, Khon Kaen 40002, Thailand.
[Feng, Zhu; Yeoh, Khay Guan] Natl Univ Singapore, Yong Loo Lin Sch Med, Dept Med, Singapore 117595, Singapore.
[Yeoh, Khay Guan] Natl Univ Hlth Syst, Dept Gastroenterol & Hepatol, Singapore, Singapore.
[Ngeow, Joanne] Duke NUS Grad Med Sch, Oncol Acad Clin Program, 8 Coll Rd, Singapore 169857, Singapore.
C3 Agency for Science Technology & Research (A*STAR); A*STAR - Genome Institute of Singapore (GIS); National Cancer Centre Singapore (NCCS); National Cancer Centre Singapore (NCCS); Singapore General Hospital; Singapore General Hospital; National University of Singapore; Harvard University; Harvard University Medical Affiliates; Massachusetts General Hospital; Harvard University; Harvard Medical …
RP Nagarajan, N (corresponding author), Genome Inst Singapore, 60 Biopolis St,02-01 Genome, Singapore 138672, Singapore.; Pairojkul, C (corresponding author), Khon Kaen Univ, Dept Pathol, Fac Med, Khon Kaen 40002, Thailand.; Ngeow, J (corresponding author), Natl Canc Ctr, Div Med Oncol, Canc Genet Serv, Singapore 169610, Singapore.
EM chawalit-pjk2011@hotmail.com; Joanne.Ngeow.Yuen.Yie@nccs.com.sg; nagarajann@gis.a-star.edu.sg
FU Agency for Science, Technology and Research (A*STAR), Singapore; US NIH grants [P01-CA080124, R01-CA159258]; NMRC Singapore Transition Award [NMRC/TA/0023/2013]; Terry Fox Foundation and National Cancer Centre Research Fund
NR 59
TC 94
Z9 104
U1 2
U2 32
PU ELSEVIER SCIENCE BV
PI AMSTERDAM
PA PO BOX 211, 1000 AE AMSTERDAM, NETHERLANDS
SN 2352-3964
EI
J9 EBIOMEDICINE
JI EBioMedicine
PD JUN 15
PY 2016
VL 8
IS
BP 195
EP 202
DI 10.1016/j.ebiom.2016.04.034
PG 8
WC Medicine, General & Internal; Medicine, Research & Experimental
SC General & Internal Medicine; Research & Experimental Medicine
GA DP6QI
UT WOS:000378622200031
PM 27428430
DA 2025-12-21
ER
PT J
AU Kesselring, R
Glaesner, J
Hiergeist, A
Naschberger, E
Neumann, H
Brunner, SM
Wege, AK
Seebauer, C
K枚hl, G
Merkl, S
Croner, RS
Hackl, C
St眉rzl, M
Neurath, MF
Gessner, A
Schlitt, HJ
Geissler, EK
Fichtner-Feigl, S
AF Kesselring, Rebecca
Glaesner, Joachim
Hiergeist, Andreas
Naschberger, Elisabeth
Neumann, Helmut
Brunner, Stefan M.
Wege, Anja K.
Seebauer, Caroline
Koehl, Gudrun
Merkl, Susanne
Croner, Roland S.
Hackl, Christina
Stuerzl, Michael
Neurath, Markus F.
Gessner, Andre
Schlitt, Hans-Juergen
Geissler, Edward K.
Fichtner-Feigl, Stefan
TI IRAK-M Expression in Tumor Cells Supports Colorectal Cancer Progression through Reduction of Antimicrobial Defense and Stabilization of STAT3
SO CANCER CELL
LA English
DT Article
ID intestinal inflammation; colon-cancer; kappa-b; colitis; activation; receptor; tumorigenesis; microbiota; homeostasis; metastasis
AB Colorectal cancer (CRC) is associated with loss of epithelial barrier integrity, which facilitates the interaction of the immunological microenvironment with the luminal microbiome, eliciting tumor-supportive inflammation. An important regulator of intestinal inflammatory responses is IRAK-M, a negative regulator of TLR signaling. Here we investigate the compartment-specific impact of IRAK-M o…
C1 [Kesselring, Rebecca; Brunner, Stefan M.; Seebauer, Caroline; Koehl, Gudrun; Schlitt, Hans-Juergen; Geissler, Edward K.; Fichtner-Feigl, Stefan] Univ Med Ctr Regensburg, Dept Surg, Franz Josef Str Allee 11, D-93053 Regensburg, Germany.
[Glaesner, Joachim; Hiergeist, Andreas; Gessner, Andre] Univ Med Ctr Regensburg, Inst Microbiol & Hyg, Franz Josef Str Allee 11, D-93053 Regensburg, Germany.
[Naschberger, Elisabeth; Merkl, Susanne; Croner, Roland S.; Stuerzl, Michael] Univ Med Ctr Erlangen, Dept Surg, Schwabachanlage 12, D-91054 Erlangen, Germany.
[Neumann, Helmut; Neurath, Markus F.] Univ Med Ctr Erlangen, Dept Internal Med, Ulmenweg 18, D-91054 Erlangen, Germany.
[Wege, Anja K.] Univ Regensburg, Caritas Hosp St Josef, Clin Gynecol & Obstet, D-93053 Regensburg, Germany.
[Fichtner-Feigl, Stefan] Univ Med Ctr Regensburg, Regensburg Ctr Intervent Immunol, Franz Josef Str Allee 11, D-93053 Regensburg, Germany.
C3 University of Regensburg; University of Regensburg; University of Erlangen Nuremberg; University of Erlangen Nuremberg; University of Regensburg; University of Regensburg
RP Fichtner-Feigl, S (corresponding author), Univ Med Ctr Regensburg, Dept Surg, Franz Josef Str Allee 11, D-93053 Regensburg, Germany.; Fichtner-Feigl, S (corresponding author), Univ Med Ctr Regensburg, Regensburg Ctr Intervent Immunol, Franz Josef Str Allee 11, D-93053 Regensburg, Germany.
EM stefan.fichtner@ukr.de
FU Deutsche Forschungsgemeinschaft [Fi1526/4-1, Fi1526/5-1, KFO 257 CEDER STU238/6-1]; Regensburg Center of Interventional Immunology; German Cancer Aid [109510]
NR 40
TC 66
Z9 77
U1 0
U2 31
PU CELL PRESS
PI CAMBRIDGE
PA 50 HAMPSHIRE ST, FLOOR 5, CAMBRIDGE, MA 02139 USA
SN 1535-6108
EI 1878-3686
J9 CANCER CELL
JI Cancer Cell
PD MAY 9
PY 2016
VL 29
IS 5
BP 684
EP 696
DI 10.1016/j.ccell.2016.03.014
PG 13
WC Oncology; Cell Biology
SC Oncology; Cell Biology
GA DL4AD
UT WOS:000375573900010
PM 27150039
DA 2025-12-21
ER
PT J
AU Ye, XC
Wang, R
Bhattacharya, R
Boulbes, DR
Fan, F
Xia, L
Adoni, H
[truncated: 77,618 more rows]
